# Supplementary material for: Tree Species Diversity and Forest Edge Density Jointly Shape the Gut Microbiota Composition in Juvenile Great Tits (Parus major)
Source: Front Microbiol. 2022 Mar 9;13:790189. doi: 10.3389/fmicb.2022.790189 (PMC8959704; doi:10.3389/fmicb.2022.790189)
Supplement: Supplementary file 1 [file Data_Sheet_1.xlsx]

## Sheet: Supplementary Data S1
Individual relative abundance of the 5 most abundant Phyla
Nestbox number	Bird ring number	D_1__Actinobacteria	D_1__Bacteroidetes	D_1__Firmicutes	D_1__Proteobacteria	D_1__Tenericutes
1_4	58V 929 37	10.1909	2.57168	60.6182	26.4755	0
2_3	58V 928 53	20.2109	0.313569	53.1998	25.4632	0.655644
	58V 928 54	40.4576	0.583924	25.0194	32.0682	0
	58V 928 55	30.9491	0.115133	63.0712	5.18817	0.58286
3_4	58V 928 64	8.2475	0.207439	36.4592	54.9285	0
4_1	58V 928 15	9.25885	1.15552	57.7022	31.4197	0
5_1	58V 927 96	7.61899	1.3473	73.5306	17.3913	0.00588339
5_2	58V 927 99	5.92816	3.52883	52.1047	38.1858	0
12_3	58V 928 66	4.29918	0.150849	49.0761	46.2854	0
	58V 928 68	13.8466	0.499659	60.0348	25.3842	0
	58V 928 69	9.18635	1.03487	53.7758	35.6655	0.119985
18_1	58V 928 73	5.44648	10.6947	53.6153	29.9604	0
	58V 928 74	8.11946	0.578264	61.9613	29.0478	0
	58V 928 75	2.90191	0.576074	71.3847	24.9489	0
	58V 928 78	5.36074	0.100671	89.9161	4.48826	0.0838926
	58V 928 79	16.5698	0.340818	44.4066	21.8123	16.66
25_1	58V 847 97	3.06748	0.148427	90.0257	6.52088	0.0395804
	57V 848 00	21.4248	0.221239	43.2478	34.5929	0
28_4	58V 929 91	7.00155	3.74512	71.1221	16.0636	0
	58V 929 92	2.2415	0.0241022	96.5172	1.17498	0
	58V 929 95	15.6212	0.154884	67.0871	16.9156	0
29_4	58V 929 98	49.5911	0.654297	17.0631	28.2563	0.0280413
33_1	58V 928 43	25.9703	0.569903	45.8664	25.1695	0.389554
35_3	58V 929 03	50.407	1.33743	24.9958	23.0686	0
	58V 929 05	26.741	6.5506	31.1874	33.6673	0
37_3	58V 929 00	35.2283	0.434321	37.3806	22.6136	0
39_4	58V 928 83	24.8414	0.450967	57.7314	16.7775	0
	58V 928 84	21.2755	0.11557	68.2812	8.60475	0
	58V 928 85	16.1575	0.965528	67.0815	15.7125	0.00754318
	58V 928 86	17.0644	0.0219619	63.9971	18.8067	0
41_3	58V 928 89	3.82525	0.258187	58.4115	37.077	0
	58V 927 87	6.99922	0.437451	29.281	29.5068	33.585
42_1	58V 927 89	12.2946	0.133456	13.2622	9.2001	65.068
	58V 928 91	5.99833	0.517784	56.55	36.4958	0
	58V 928 92	17.8551	0.57234	30.4935	50.7975	0
	58V 928 94	20.8715	0.105908	74.408	4.50866	0
	58V 928 97	31.5785	0.235188	44.3238	23.3831	0
43_2	58V 928 99	8.34668	1.59127	55.6545	34.1974	0
44_1	58V 927 79	26.6689	0.375031	34.9612	36.8781	0
	58V 927 81	4.86141	0.498382	61.8082	32.5697	0
	58V 927 82	8.51705	0.650157	65.5713	24.9542	0
	58V 927 83	54.3014	1.52329	20.477	21.0638	0.012486
49_1	58V 928 22	6.68299	4.46275	61.7717	26.949	0
	58V 928 23	10.1005	0.202263	69.5089	19.9292	0
51_1	58V 928 27	27.3314	0.667694	42.4536	29.3712	0
	58V 928 33	12.1379	0.280321	50.6728	36.6474	0
52_4	58V 929 88	16.0451	0.764497	44.3129	35.7356	0.261048
53_4	58V 929 84	42.8229	0.188496	32.6441	24.2246	0
	58V 929 86	24.4945	0.155923	35.448	39.7505	0

## Sheet: Supplementary Data S2
Individual relative abundance of the 13 most abundant Classes
Nestbox number	Bird ring number	D_1__Actinobacteria;D_2__Acidimicrobiia	D_1__Actinobacteria;D_2__Actinobacteria	D_1__Actinobacteria;D_2__Thermoleophilia	D_1__Bacteroidetes;D_2__Bacteroidia	D_1__Bacteroidetes;D_2__Flavobacteriia	D_1__Bacteroidetes;D_2__Sphingobacteriia	D_1__Firmicutes;D_2__Bacilli	D_1__Firmicutes;D_2__Clostridia	D_1__Firmicutes;D_2__Erysipelotrichia	D_1__Proteobacteria;D_2__Alphaproteobacteria	D_1__Proteobacteria;D_2__Betaproteobacteria	D_1__Proteobacteria;D_2__Gammaproteobacteria	D_1__Tenericutes;D_2__Mollicutes
1_4	58V 929 37	0.0239597	9.95927	0.207651	1.55738	0.622953	0.391343	53.2705	7.21987	0.0718792	6.23752	9.64779	10.5902	0
2_3	58V 928 53	0.320696	19.0564	0.819555	0.0712657	0.213797	0.0285063	23.7742	4.09778	25.171	9.24316	6.72748	9.49259	0.655644
	58V 928 54	0.768635	37.0315	2.63958	0.0715009	0.512423	0	20.5386	2.37741	2.10332	16.755	8.82441	6.45296	0
	58V 928 55	0.0863496	30.7404	0.122329	0.035979	0.0575664	0.0215874	61.1931	0.374181	0	3.07261	1.12254	0.99302	0.58286
3_4	58V 928 64	0	8.23319	0.0143062	0.0643777	0.00715308	0.135908	32.2461	4.10587	0.0643777	5.5794	7.6824	41.6595	0
4_1	58V 928 15	0.0956797	8.77309	0.390079	0.353279	0.515198	0.287039	47.2437	10.2451	0.191359	9.65629	10.4291	11.3123	0
5_1	58V 927 96	0	7.51897	0.100018	0.288286	0.888392	0.170618	70.583	2.50632	0.435371	4.95382	3.1535	9.28399	0.00588339
5_2	58V 927 99	0	5.88607	0.0420934	1.12249	2.13273	0.273607	39.2171	12.3474	0.533184	9.82882	13.7225	14.6205	0
12_3	58V 928 66	0	4.17348	0.125707	0	0.113136	0.0377121	41.873	7.08988	0.100566	14.3558	6.64991	25.2797	0
	58V 928 68	0.0075706	13.6271	0.211977	0.0984177	0.302824	0.0984177	41.9411	17.912	0.181694	7.82043	7.72958	9.59194	0
	58V 928 69	0.0149981	9.02137	0.149981	0.0824897	0.539933	0.412448	44.2745	9.27634	0.202475	10.0712	13.0034	12.5234	0.119985
18_1	58V 928 73	0.0188786	5.05003	0.377572	2.25599	8.4293	0.00943931	40.2114	13.0074	0.396451	7.1078	9.62809	13.2245	0
	58V 928 74	0	8.09569	0.0237643	0	0.301014	0.27725	58.4125	3.39829	0.0871356	10.583	7.66001	10.7652	0
	58V 928 75	0	2.89114	0.0107677	0.129213	0.274577	0.172284	69.3981	1.9705	0.0161516	7.81738	9.05029	8.07042	0
	58V 928 78	0.209732	5.08389	0.0671141	0	0.100671	0	89.8406	0.0755034	0	3.27181	0.218121	0.998322	0.0838926
	58V 928 79	0.0601443	16.1989	0.310746	0.0100241	0.32077	0.0100241	38.1716	5.36287	0.872093	6.53569	7.24739	8.00922	16.66
25_1	58V 847 97	0.0989511	2.58262	0.385909	0	0.0593707	0.089056	89.0461	0.979616	0	1.49416	2.33525	2.69147	0.0395804
	57V 848 00	2.12389	14.6814	4.61947	0.0707965	0.00884956	0.141593	36.177	6.84956	0.106195	10.9912	13.9912	9.58407	0
28_4	58V 929 91	0.0963301	6.15103	0.754194	0.0281942	0.0258447	3.1554	70.9365	0.148019	0.0375922	14.8137	0.159767	1.09017	0
	58V 929 92	0.0542299	1.97035	0.21692	0.0120511	0.0120511	0	80.2061	16.3051	0.00602555	0.656785	0.174741	0.343456	0
	58V 929 95	0.188074	15.057	0.376148	0.0553159	0.0442527	0.0553159	64.0558	2.93174	0.0995685	7.4787	3.82786	5.59796	0
29_4	58V 929 98	5.00537	35.3087	8.17404	0.219657	0.299107	0.135533	15.4461	1.48152	0.126186	18.2175	4.12207	5.91672	0.0280413
33_1	58V 928 43	0.721397	22.1902	3.05872	0.209205	0.252489	0.108209	41.942	3.78733	0.137065	7.25004	7.11297	10.7921	0.389554
35_3	58V 929 03	0.506729	48.8619	1.01346	0.0415351	0.232597	1.0633	21.9721	2.89915	0.116298	9.90198	6.18874	6.9779	0
	58V 929 05	1.81613	18.8627	5.88677	0.0375752	0.325651	6.18737	30.4734	0.626253	0.0876754	14.0656	1.22745	18.3742	0
37_3	58V 929 00	0.463276	33.0663	1.69868	0.279896	0.115819	0.0386063	35.7881	1.52495	0.067561	7.07461	6.52447	9.01457	0
39_4	58V 928 83	0.0611481	24.6044	0.175801	0.045861	0.30574	0.0917221	54.8804	2.8281	0.0229305	10.334	2.77459	3.66888	0
	58V 928 84	0.577852	20.2564	0.441269	0.0210128	0.0630385	0.0315192	53.9084	14.2572	0.11557	5.54738	0.598865	2.4585	0
	58V 928 85	0.0603455	15.9086	0.18858	0.0377159	0.859923	0.0678887	64.1322	2.94184	0.00754318	0.920269	0.844837	13.9473	0.00754318
	58V 928 86	0.0512445	16.7204	0.292826	0	0	0.0219619	61.8302	2.15959	0.00732064	15.3953	0.468521	2.9429	0
41_3	58V 928 89	0	3.77769	0.0475608	0.033972	0.115505	0.10871	54.6813	3.32246	0.387281	9.9538	15.6339	11.4893	0
	58V 927 87	0.105835	6.4771	0.381006	0.0141113	0.119946	0.303394	25.2099	3.99351	0.0705567	6.14549	7.19678	16.1645	33.585
42_1	58V 927 89	0.0834098	11.8692	0.34198	0.00834098	0.0500459	0.0750688	11.5356	1.67654	0.0500459	3.15289	2.19368	3.85353	65.068
	58V 928 91	0.0159318	5.90274	0.0796591	0.0238977	0.179233	0.314653	53.4233	2.97527	0.0477954	10.0729	12.9645	13.4464	0
	58V 928 92	0.0938262	17.1421	0.600488	0.0562957	0.35654	0.159505	29.5553	0.853819	0.075061	45.5433	2.73034	2.52393	0
	58V 928 94	0.0453892	20.5462	0.2799	0.00756487	0.0378243	0.0605189	5.69635	65.8219	2.88978	1.28603	1.53567	1.68697	0
	58V 928 97	0.0542741	30.9634	0.560832	0.0361827	0.12664	0.0723654	43.2203	1.04025	0.0361827	11.3976	1.49254	10.4749	0
43_2	58V 928 99	0	8.23659	0.110088	0.210168	1.05084	0.330264	44.2354	11.249	0.170136	7.55604	7.48599	19.1453	0
44_1	58V 927 79	0.625052	23.2186	2.82524	0.12501	0.141678	0.108342	27.8357	7.08392	0.0416701	16.068	11.5426	9.25077	0
	58V 927 81	0	4.86141	0	0	0.384716	0.113666	50.8	10.3174	0.66451	10.5884	9.7578	12.1973	0
	58V 927 82	0.248242	8.05603	0.212779	0.0531946	0.437378	0.159584	36.1369	29.2925	0.1123	7.91418	7.76051	9.27951	0
	58V 927 83	1.19865	50.7554	2.33487	0	1.41091	0.112374	19.3158	1.14871	0.012486	10.8253	4.68223	5.55625	0.012486
49_1	58V 928 22	0	6.63847	0.0445162	3.53347	0.823549	0.105726	39.0518	22.464	0.200323	6.46041	7.59001	12.8819	0
	58V 928 23	0.113773	9.86031	0.113773	0.151697	0	0.0505657	67.8781	1.6181	0.0126414	10.5682	4.46242	4.89855	0
51_1	58V 928 27	0.0366865	27.214	0.0807103	0.0586984	0.124734	0.484262	40.4212	1.99574	0.0293492	7.50605	11.2994	10.529	0
	58V 928 33	0.0280321	11.8669	0.242945	0.00934405	0.158849	0.112129	48.1032	2.19585	0.327042	15.3896	11.9978	9.25995	0
52_4	58V 929 88	0.820436	14.0034	1.22133	0.0932314	0.32631	0.344956	37.9731	6.21853	0.121201	14.8238	10.0783	10.8335	0.261048
53_4	58V 929 84	0.588336	38.2247	4.00982	0.017136	0.091392	0.079968	28.897	3.4272	0.222768	4.57531	4.30685	15.3424	0
	58V 929 86	0.648053	20.46	3.38644	0.00487258	0.058471	0.0925791	31.8082	3.46928	0.155923	4.85796	8.60498	26.2876	0

## Sheet: Supplementary Data S3
Mean relative abundance (genera)
Nest box (average)	All nests	1_4	2_3	3_4	4_1	5_1	5_2	12_3	18_1	25_1	28_4	29_4	33_1	35_3	37_3	39_4	41_3	42_1	43_2	44_1	49_1	51_1	52_4	53_4
D_0__Bacteria;D_1__Firmicutes;D_2__Bacilli;D_3__Bacillales;D_4__Staphylococcaceae;D_5__Staphylococcus	14.7231	40.1885	6.75031	15.9871	17.4211	16.4853	13.1402	14.9504	14.4043	7.48658	6.23303	9.78175	13.5406	14.4136	18.5503	19.8888	13.7686	15.5147	14.972	12.4616	7.60788	19.3379	13.6491	12.0984
D_0__Bacteria;D_1__Firmicutes;D_2__Bacilli;D_3__Bacillales;D_4__Bacillaceae;D_5__Bacillus	7.23778	0.223624	2.11223	6.5093	12.4236	2.13567	11.1127	12.6769	14.5162	0.67324	0.014979	1.40674	8.38263	0.921862	0.106167	0.877331	11.2569	4.23456	10.7586	8.92156	35.6734	10.7133	10.4512	0.366263
D_0__Bacteria;D_1__Proteobacteria;D_2__Betaproteobacteria;D_3__Burkholderiales;D_4__Burkholderiaceae;D_5__Burkholderia-Paraburkholderia	6.44989	8.45779	4.89915	7.07439	8.99389	2.74166	12.7824	8.41365	6.08712	7.45648	1.30888	3.7809	6.23287	3.23356	5.26976	0.995688	10.8238	3.75417	7.13571	7.71326	5.50118	10.9427	8.69849	6.04999
D_0__Bacteria;D_1__Firmicutes;D_2__Bacilli;D_3__Lactobacillales;D_4__Lactobacillaceae;D_5__Lactobacillus	4.79054	2.88316	1.12398	1.0372	2.84831	0.458905	3.61302	1.37505	2.09302	6.9399	62.4264	0.63093	5.87938	6.23496	1.04237	0.167882	1.48627	0.552923	4.54363	1.06024	0.996477	1.07454	1.05351	0.660359
D_0__Bacteria;D_1__Firmicutes;D_2__Bacilli;D_3__Lactobacillales;D_4__Carnobacteriaceae;D_5__Carnobacterium	4.53692	3.01094	1.70522	3.19742	6.28542	2.77696	5.10734	6.18014	5.69777	0.336396	0.0972355	0.154227	5.24455	1.56691	4.48798	21.816	6.51268	3.2269	5.84468	4.66918	3.99736	5.98462	6.1626	0.286551
D_0__Bacteria;D_1__Firmicutes;D_2__Bacilli;D_3__Lactobacillales;D_4__Enterococcaceae;D_5__Enterococcus	3.8466	0.551074	19.2127	0.0429185	0.1104	46.0905	0.098218	0.163054	4.37275	0.0176991	0	0.0654297	0.151493	0.737281	0.154425	12.0613	0.0104529	0.0765828	0.850681	0.0974403	0.818605	0.137809	0.14917	2.50188
D_0__Bacteria;D_1__Proteobacteria;D_2__Alphaproteobacteria;D_3__Sphingomonadales;D_4__Sphingomonadaceae;D_5__Sphingomonas	2.81136	1.98866	3.35467	2.36767	3.34143	1.56498	3.48674	2.74281	2.43095	2.20104	3.21796	0.878628	1.90449	1.58806	1.70833	4.08853	2.85338	7.68086	2.33187	3.03738	2.0952	3.83088	4.38188	1.58478
D_0__Bacteria;D_1__Proteobacteria;D_2__Gammaproteobacteria;D_3__Legionellales;D_4__Coxiellaceae;D_5__Rickettsiella	2.64968	0.0559061	0.753087	34.4206	2.69375	2.73578	3.46569	0.399936	0.105933	0.0874877	0.0173052	1.45347	2.75574	0.43205	0.0386063	0.0568694	0.240155	0.294134	7.11569	0.45676	1.85627	0.561145	0.932314	0.0138603
D_0__Bacteria;D_1__Proteobacteria;D_2__Gammaproteobacteria;D_3__Enterobacteriales;D_4__Enterobacteriaceae;D_5__Escherichia-Shigella	2.24872	2.40396	1.09948	2.17454	3.27519	1.03548	2.89743	3.77084	3.06149	1.17561	0.114301	0.649624	3.07315	0.912438	2.55767	0.305347	3.3644	1.70138	4.65372	3.01333	2.98125	3.30648	3.69196	0.501427
D_0__Bacteria;D_1__Proteobacteria;D_2__Gammaproteobacteria;D_3__Pseudomonadales;D_4__Pseudomonadaceae;D_5__Pseudomonas	2.00679	1.92477	1.29527	2.04578	2.10495	1.03548	3.33941	7.64094	1.73476	2.0769	0.268423	1.48619	2.06319	1.57446	1.92066	0.290721	1.9526	1.1044	3.24259	1.67913	1.44641	2.32316	2.30282	1.30319
D_0__Bacteria;D_1__Firmicutes;D_2__Bacilli;D_3__Bacillales;D_4__Bacillaceae;D_5__Anoxybacillus	1.88664	1.65322	1.41851	1.83834	3.10591	0.682473	2.50456	2.92728	2.0041	2.03857	0.143485	1.40207	2.43111	0.62335	1.43809	0.208219	3.30717	1.47051	2.83227	2.251	1.71981	3.23063	2.45199	1.71003
D_0__Bacteria;D_1__Firmicutes;D_2__Bacilli;D_3__Lactobacillales;D_4__Enterococcaceae;D_5__Catellicoccus	1.87955	0.00798658	0	0	0.0956797	0	0.049109	0	0.00589748	42.7859	0	0	0.00721397	0	0.067561	0.00382175	0	0	0.030024	0.00833403	0	0.168193	0	0
D_0__Bacteria;D_1__Actinobacteria;D_2__Actinobacteria;D_3__Propionibacteriales;D_4__Nocardioidaceae;D_5__Nocardioides	1.81212	0.111812	3.63333	0.0143062	0.986237	0.31182	0.0350779	0.255305	0.34967	0.459412	1.21783	8.94985	3.81619	1.70369	6.16736	0.713835	0.216766	0.922462	0.030024	6.04949	0.859732	0.44701	1.14675	3.28077
D_0__Bacteria;D_1__Firmicutes;D_2__Clostridia;D_3__Clostridiales;D_4__Clostridiaceae 1;D_5__Clostridium sensu stricto 1	1.53645	2.4998	0.240769	1.98856	1.91359	0.517738	2.93251	7.5266	1.47013	0.17518	0.0179988	0.406599	1.13981	0.259691	0.386063	0.11145	1.51136	0.384301	1.16093	2.20026	3.96899	0.146777	3.98098	0.398365
D_0__Bacteria;D_1__Tenericutes;D_2__Mollicutes;D_3__Mycoplasmatales;D_4__Mycoplasmataceae;D_5__Ureaplasma	1.49204	0	0.412835	0	0	0.00588339	0	0.039995	3.34878	0.0197902	0	0.0280413	0.389554	0	0	0.0018858	16.7925	13.0136	0	0.00312149	0	0	0.261048	0
D_0__Bacteria;D_1__Firmicutes;D_2__Bacilli;D_3__Lactobacillales;D_4__Streptococcaceae;D_5__Streptococcus	1.48346	1.20597	1.00756	1.95994	2.58335	0.488321	2.23095	2.20762	1.60789	1.47478	0.151314	1.00481	2.06319	0.718945	1.45739	0.1752	1.88818	0.9353	2.57206	1.7908	1.31273	1.86997	2.03244	1.38096
D_0__Bacteria;D_1__Proteobacteria;D_2__Alphaproteobacteria;D_3__Rhizobiales;D_4__Brucellaceae;D_5__Ochrobactrum	1.37474	1.55738	0.894828	1.37339	2.72319	0.770724	1.87316	2.16268	1.4792	1.32047	0.144144	0.705706	1.70971	0.573507	1.69868	0.153092	2.37268	0.873577	1.66133	1.87693	1.04059	1.67434	2.02312	0.956646
D_0__Bacteria;D_1__Proteobacteria;D_2__Gammaproteobacteria;D_3__Pseudomonadales;D_4__Moraxellaceae;D_5__Acinetobacter	1.35951	3.88148	1.00547	0.693848	1.1776	0.453021	2.45545	1.49762	1.19737	1.46496	0.682728	1.41141	1.02438	1.0299	2.59627	0.590055	2.14636	0.466685	1.30104	1.3561	0.741643	1.5858	0.932314	1.57724
D_0__Bacteria;D_1__Actinobacteria;D_2__Actinobacteria;D_3__Propionibacteriales;D_4__Propionibacteriaceae;D_5__Propionibacterium	1.25497	0.726779	0.478415	1.9671	3.37823	0.788374	1.76792	2.72194	1.75596	1.32755	0.123478	0.266392	1.37065	0.695939	1.09063	0.14749	1.25474	0.729483	3.46277	1.18639	1.07284	0.957233	0.913668	0.680453
D_0__Bacteria;D_1__Actinobacteria;D_2__Actinobacteria;D_3__Micrococcales;D_4__Micrococcaceae;D_5__Pseudarthrobacter	1.0978	0.103826	1.10507	0.0286123	0	0.0470671	0	0.0882521	0.0613634	0.248591	0.145585	0.443987	1.32016	8.9276	2.72175	0.310793	0.211539	0.96188	0	0.379732	0.0795226	4.50977	2.60116	0.953084
D_0__Bacteria;D_1__Actinobacteria;D_2__Actinobacteria;D_3__Corynebacteriales;D_4__Mycobacteriaceae;D_5__Mycobacterium	0.97676	0.0559061	1.38312	0.0643777	0.309119	0.205919	0.0701557	0.0906333	0.167797	0.494848	0.433475	7.6693	0.90896	1.62733	0.511534	0.351144	0.0985181	0.297743	0.05004	1.31377	0.371923	0.487208	1.43576	4.0669
D_0__Bacteria;D_1__Actinobacteria;D_2__Actinobacteria;D_3__Micrococcales;D_4__Microbacteriaceae;Other	0.947799	1.04624	2.8181	0.0286123	0.11776	0.252986	0.049109	1.04741	0.265008	0.720996	0.160028	1.90681	1.73135	0.614482	1.5153	1.71166	0.118248	0.968486	0.070056	2.15502	0.371225	0.953816	0.97893	2.19775
D_0__Bacteria;D_1__Actinobacteria;D_2__Actinobacteria;D_3__Frankiales;D_4__Nakamurellaceae;D_5__Nakamurella	0.93001	0.167718	1.62889	0	0.316479	0.135318	0	0.196669	0.641393	0.76629	0.228406	1.74791	1.57264	1.08482	0.994113	0.792421	0.125434	1.14953	0	2.39015	0.605962	0.585885	0.755174	5.50503
D_0__Bacteria;D_1__Proteobacteria;D_2__Alphaproteobacteria;D_3__Rhizobiales;D_4__Methylobacteriaceae;D_5__Methylobacterium	0.92455	0.6549	1.6167	0.414878	0.875837	0.67659	1.11548	3.52918	0.645467	0.593761	0.585415	0.392578	0.512192	1.14772	0.714217	0.706552	0.532575	1.22828	0.670536	0.70875	0.981395	1.47448	0.95096	0.5362
D_0__Bacteria;D_1__Actinobacteria;D_2__Actinobacteria;D_3__Micrococcales;D_4__Micrococcaceae;D_5__Paeniglutamicibacter	0.919237	1.03027	0.642993	0.00715308	0.0662398	0.394187	0	0.133652	0.489614	0.0390577	0.828599	0.21031	0.194777	1.76285	3.78342	2.80943	0.557398	2.66649	0.010008	0.436869	0.366601	3.44527	0.792467	0.474811
D_0__Bacteria;D_1__Firmicutes;D_2__Bacilli;D_3__Bacillales;D_4__Staphylococcaceae;D_5__Jeotgalicoccus	0.873559	2.43591	0.32833	0.243205	0.309119	0.71189	0.0701557	0.520206	0.282651	0	2.59351	0.214983	0.310201	0.170359	6.92983	2.71337	0.175739	0.729545	0.040032	0.722256	0.0332515	0.242224	0.121201	0.19389
D_0__Bacteria;D_1__Firmicutes;D_2__Clostridia;D_3__Clostridiales;D_4__Lachnospiraceae;D_5__uncultured	0.843899	0.846578	0.431583	0.422031	2.04607	0.405954	2.16781	0.772055	0.697407	0.660618	0.0595493	0.186942	0.353484	0.33043	0.125471	0.315648	0.459404	0.205826	3.41273	1.39169	3.07334	0.412048	0.428864	0.204137
D_0__Bacteria;D_1__Firmicutes;D_2__Bacilli;D_3__Lactobacillales;D_4__Streptococcaceae;D_5__Lactococcus	0.80575	0.095839	0.768317	0.135908	0.279679	0.152968	0.168374	0.401244	12.9921	0.039823	0.0110632	0.0186942	2.14255	0.0332281	0.193032	0.0402338	0.146863	0.0703796	0.340272	0.116225	0.0528629	0.122445	0.065262	0.144908
D_0__Bacteria;D_1__Proteobacteria;D_2__Gammaproteobacteria;D_3__Enterobacteriales;D_4__Enterobacteriaceae;D_5__Serratia	0.779919	0	0.0047972	0	0	2.63576	0	0.0252353	0.0499656	0	0	0.00467355	0	0	0.00965158	2.94571	0.0441636	1.22479	0	0	0	0.00934405	0	10.9841
D_0__Bacteria;D_1__Actinobacteria;D_2__Actinobacteria;D_3__Micrococcales;D_4__Brevibacteriaceae;D_5__Brevibacterium	0.742962	0.287517	3.64089	0.0429185	0.1472	2.30629	0.0841869	0.29911	0.0555981	0.0624697	1.15539	0.0841239	0.952244	0.0373816	0.665959	3.98951	0.0972118	1.64681	0.070056	0.720295	0.0146675	0.212561	0.270371	0.24537
D_0__Bacteria;D_1__Actinobacteria;D_2__Actinobacteria;D_3__Micrococcales;D_4__Micrococcaceae;D_5__Arthrobacter	0.740364	0.758725	0.69049	0	0.00735998	0.247102	0.0420934	0.0512567	0.0447503	0.347019	0.259877	0.28976	0.642043	7.56264	0.994113	0.871686	0.0739539	0.618126	0.020016	0.0676239	0.432726	2.03506	0.29834	0.673616
D_0__Bacteria;D_1__Firmicutes;D_2__Clostridia;D_3__Clostridiales;D_4__Clostridiaceae 1;D_5__Candidatus Arthromitus	0.729932	0.151745	0	0	0.0441599	0	0	0	0.0456786	0.551082	6.19793	0	0.706969	0	0.0482579	3.41055	0.0271776	0.00246479	0	5.49458	0	0	0.102555	0.00529229
D_0__Bacteria;D_1__Firmicutes;D_2__Clostridia;D_3__Clostridiales;D_4__Lachnospiraceae;D_5__[Ruminococcus] torques group	0.581716	0.447249	0.283303	0.500715	1.73695	0.194152	2.20991	0.577386	0.655685	0.326146	0.0317384	0.0981446	0.216419	0.207869	0.173728	0.552133	0.396425	0.143554	1.95156	0.6885	0.750882	0.395618	0.50345	0.337949
D_0__Bacteria;D_1__Firmicutes;D_2__Clostridia;D_3__Clostridiales;D_4__Lachnospiraceae;D_5__Tyzzerella 3	0.576145	0	0	0	0	0	0	0	0	0	0	0	0	0	0	0.00183016	0	13.2364	0	0.0131153	0	0	0	0
D_0__Bacteria;D_1__Proteobacteria;D_2__Gammaproteobacteria;D_3__Pseudomonadales;D_4__Moraxellaceae;D_5__Psychrobacter	0.551803	0.0399329	0.248304	0	0.0367999	0.147085	0.0631402	0.0604932	0.0185353	0.00989511	0.160774	0	0.0144279	5.69264	0.0579095	0.502302	0.215198	0.149862	0.05004	0.0820091	0.0189621	0	0.0745851	5.04858
D_0__Bacteria;D_1__Proteobacteria;D_2__Alphaproteobacteria;D_3__Rhizobiales;D_4__Bradyrhizobiaceae;D_5__Bradyrhizobium	0.542999	0.311477	0.521004	0.343348	0.559358	0.194152	0.378841	0.502637	0.328013	0.506273	0.0984092	2.32276	0.605973	0.804209	0.36676	0.128316	0.585494	0.265065	0.460368	0.581625	0.433355	0.394332	1.48238	0.314845
D_0__Bacteria;D_1__Proteobacteria;D_2__Gammaproteobacteria;D_3__Xanthomonadales;D_4__Xanthomonadaceae;D_5__Stenotrophomonas	0.540939	0.63094	0.265465	0.243205	0.588798	0.288286	0.834853	0.453478	0.376069	0.429521	0.945671	0.303781	0.447266	2.43425	0.781778	0.113755	0.680091	0.527875	0.580464	0.399482	0.196998	0.219178	0.307664	0.392725
D_0__Bacteria;D_1__Proteobacteria;D_2__Gammaproteobacteria;D_3__Pseudomonadales;D_4__Moraxellaceae;D_5__Enhydrobacter	0.506478	0.447249	0.200906	0.801144	0.397439	0.476555	0.547215	0.554061	0.272337	0.146298	0.0150802	0.112165	0.360698	0.203587	0.337805	0.114209	3.95732	0.197908	0.830665	0.63069	0.260748	0.262543	0.382249	0.140118
D_0__Bacteria;D_1__Firmicutes;D_2__Erysipelotrichia;D_3__Erysipelotrichales;D_4__Erysipelotrichaceae;D_5__Erysipelatoclostridium	0.506368	0.0718792	8.46862	0.0643777	0.191359	0.0764841	0.533184	0.109535	0.257375	0.0530973	0.0420325	0.0654297	0.108209	0.0124605	0.0386063	0.0383412	0.214807	0.591458	0.170136	0.207741	0.106482	0.163521	0.0372926	0.0240252
D_0__Bacteria;D_1__Actinobacteria;D_2__Actinobacteria;D_3__Frankiales;D_4__Frankiaceae;D_5__Jatrophihabitans	0.502278	0.0479195	1.49122	0.0143062	0.338559	0.0823675	0.00701557	0.136985	0.477771	0.412588	0.261587	0.27574	0.317415	0.738204	0.202683	0.718998	0.0382836	0.541808	0	0.440927	1.67254	0.574785	1.27727	1.48343
D_0__Bacteria;D_1__Proteobacteria;D_2__Gammaproteobacteria;D_3__Pseudomonadales;D_4__Moraxellaceae;D_5__Perlucidibaca	0.496859	0.950403	0.354343	0.250358	0.397439	0.182385	0.55423	0.751017	0.427589	0.496136	0.0993452	0.481376	0.620401	0.222245	0.328154	0.05361	0.852434	0.46026	0.730584	0.645865	0.495428	0.645211	1.05351	0.375425
D_0__Bacteria;D_1__Actinobacteria;D_2__Actinobacteria;D_3__Corynebacteriales;D_4__Corynebacteriaceae;D_5__Corynebacterium 1	0.404261	0.32745	0.34853	0.414878	0.588798	0.188269	0.933071	0.546088	0.305112	0.345936	0.0524113	0.0654297	0.209205	0.13713	1.65042	0.0445852	0.49442	0.180252	1.16093	0.36448	0.1611	0.199173	0.335633	0.244705
D_0__Bacteria;D_1__Actinobacteria;D_2__Actinobacteria;D_3__Corynebacteriales;D_4__Corynebacteriaceae;D_5__Lawsonella	0.398163	0.311477	0.359335	0.343348	0.610878	0.217685	1.3049	0.842455	0.510109	0.174415	0.0301721	0.14488	0.201991	0.191126	0.279896	0.077586	0.192203	0.223719	2.21177	0.175585	0.154023	0.196852	0.261048	0.142308
D_0__Bacteria;D_1__Actinobacteria;D_2__Actinobacteria;D_3__Micrococcales;D_4__Dermabacteraceae;D_5__Brachybacterium	0.394825	0.27953	2.07332	0	0.0294399	0.300053	0.0140311	0.0452336	0.0470582	0.00442478	0.90985	0.0233678	0.0649257	0.1919	0.810733	2.63616	0.0419421	0.685616	0.030024	0.467146	0.0233924	0.149474	0.0932314	0.16011
D_0__Bacteria;D_1__Firmicutes;D_2__Bacilli;D_3__Bacillales;D_4__Family XII;D_5__Exiguobacterium	0.393693	0.35141	0.0308818	0.135908	0.529918	0.0529505	0.147327	0.182385	0.183338	0.0247378	0.00737545	0	0.245275	0.0706742	0.270244	0.0128716	0.226567	0.169927	0.230184	0.219405	0.139356	0.346326	0.251725	5.22615
D_0__Bacteria;D_1__Actinobacteria;D_2__Actinobacteria;D_3__Micrococcales;D_4__Micrococcaceae;D_5__Micrococcus	0.390952	0.127785	0.185042	4.48498	0.235519	0.0823675	0.343763	0.699545	0.316689	0.205108	0.0138549	0.0327149	0.173135	0.0354016	0.125471	0.0672279	0.528655	0.153459	0.380304	0.304615	0.131251	0.139471	0.139847	0.0856899
D_0__Bacteria;D_1__Proteobacteria;D_2__Alphaproteobacteria;D_3__Rhodobacterales;D_4__Rhodobacteraceae;D_5__Paracoccus	0.388012	0.271544	0.123433	0.422031	0.331199	0.147085	0.680511	0.37678	0.433921	0.0866847	0.0565436	0.0607562	0.555475	0.112274	0.608049	0.0866601	0.503045	1.6434	0.520416	0.371159	0.831124	0.22617	0.335633	0.140374
D_0__Bacteria;D_1__Actinobacteria;D_2__Actinobacteria;D_3__Micrococcales;D_4__Microbacteriaceae;Ambiguous_taxa	0.343477	0.670873	1.84861	0	0.0294399	0.38242	0.00701557	0.0462096	0.0909689	0.0762668	0.0407814	0.612235	0.411196	0.326922	0.193032	0.222876	0.0105835	0.340505	0	0.400466	0.198375	0.856079	0.0559388	1.07918
D_0__Bacteria;D_1__Firmicutes;D_2__Clostridia;D_3__Clostridiales;D_4__Lachnospiraceae;D_5__Fusicatenibacter	0.342934	0.846578	0.20347	0.214592	1.14816	0.247102	1.32594	0.462969	0.435358	0.414118	0.0261434	0.0280413	0.151493	0.132977	0.0579095	0.0536337	0.256357	0.0834088	0.65052	0.455355	0.220662	0.189515	0.065262	0.217915
D_0__Bacteria;D_1__Actinobacteria;D_2__Actinobacteria;D_3__Micrococcales;D_4__Micrococcaceae;D_5__Nesterenkonia	0.339643	1.92477	0.0182877	0.0715308	0.0883197	0.117668	0.0140311	0.126082	0.105685	0.0132743	0.486001	0.0607562	0.930602	0.278737	0.704565	0.94753	0.17208	0.109987	0	0.0656904	0.00632071	1.15148	0.251725	0.166671
D_0__Bacteria;D_1__Actinobacteria;D_2__Thermoleophilia;D_3__Solirubrobacterales;D_4__Elev-16S-1332;Other	0.331356	0.0559061	0.413831	0.0143062	0.12512	0	0	0.0403765	0.0522311	0.0707965	0.137349	2.61252	0.699755	0.652896	0.173728	0.0532987	0.0458618	0.134849	0	0.295944	0.0158018	0.0904303	0.242402	1.69379
D_0__Bacteria;D_1__Proteobacteria;D_2__Alphaproteobacteria;D_3__Caulobacterales;D_4__Caulobacteraceae;Ambiguous_taxa	0.318675	0.271544	0.198351	0.221745	0.235519	0.258869	0.764698	0.423698	0.379452	0.273328	0.0338763	0.158901	0.317415	0.218156	0.386063	0.0602705	0.188935	0.180378	0.430344	0.423576	0.313746	0.450679	0.95096	0.189017
D_0__Bacteria;D_1__Firmicutes;D_2__Bacilli;D_3__Bacillales;D_4__Bacillaceae;D_5__Anaerobacillus	0.317087	0.175705	0.224678	0.27897	0.559358	0.123551	0.378841	0.46117	0.43326	0.37872	0.00894179	0.107492	0.34627	0.0978334	0.30885	0.0643148	0.479134	0.25622	0.320256	0.553776	0.362179	0.445348	0.755174	0.172967
D_0__Bacteria;D_1__Proteobacteria;D_2__Alphaproteobacteria;D_3__Rhizobiales;D_4__Xanthobacteraceae;D_5__Variibacter	0.314623	0.0159732	0.0382022	0	0.00735998	0	0	0.00249969	0.008225	0.367779	0.00871606	4.24826	0.238061	1.87075	0.0579095	0.0052532	0.0881959	0.0248822	0	0.0364501	0.0158018	0	0.17714	0.0248646
D_0__Bacteria;D_1__Firmicutes;D_2__Clostridia;D_3__Clostridiales;D_4__Lachnospiraceae;D_5__Blautia	0.313192	0.511141	0.182807	0.0715308	0.713918	0.29417	1.12249	0.473494	0.329702	0.311583	0.035539	0.0747768	0.122637	0.209785	0.0386063	0.0635353	0.323255	0.0985659	0.760608	0.565836	0.389217	0.189515	0.186463	0.134242
D_0__Bacteria;D_1__Actinobacteria;D_2__Actinobacteria;D_3__Corynebacteriales;D_4__Nocardiaceae;D_5__Rhodococcus	0.311317	0.103826	0.154138	0	0.0220799	0.182385	0.0280623	0.0789201	0.0489924	0.0265487	0.0401393	4.35575	0.339056	0.212087	0.193032	0.0725566	0.0316199	0.0651367	0.040032	0.0706532	0.0558877	0.0417034	0.065262	0.932417
D_0__Bacteria;D_1__Actinobacteria;D_2__Actinobacteria;D_3__Micrococcales;D_4__Sanguibacteraceae;D_5__Sanguibacter	0.305515	0.167718	0.124683	0	0.0294399	0.0529505	0	0.100084	0.146769	0.0895411	0.0244759	0.635603	0.411196	2.45109	0.270244	0.0601441	0.0740845	0.179647	0.030024	0.136675	0.0474053	0.102064	0.167817	1.7252
D_0__Bacteria;D_1__Firmicutes;D_2__Bacilli;D_3__Bacillales;D_4__Bacillaceae;D_5__Geobacillus	0.294552	0.295504	0.201196	0.27897	0.434239	0.217685	0.336748	0.457123	0.302889	0.3251	0.0183258	0.229004	0.389554	0.0851793	0.173728	0.046949	0.334101	0.192793	0.410328	0.361929	0.273011	0.393987	0.708559	0.307802
D_0__Bacteria;D_1__Actinobacteria;D_2__Actinobacteria;D_3__Micrococcales;D_4__Intrasporangiaceae;Other	0.294388	0.0798658	1.0535	0.0286123	0.345919	0.135318	0.0350779	0.185671	0.334177	0.0783579	0.201619	0.794504	1.04603	0.654295	0.328154	0.165858	0.101785	0.170675	0.040032	0.324234	0.07358	0.254892	0.130524	0.208242
D_0__Bacteria;D_1__Bacteroidetes;D_2__Flavobacteriia;D_3__Flavobacteriales;D_4__Flavobacteriaceae;D_5__Flavobacterium	0.267977	0.167718	0.23824	0.00715308	0.360639	0	1.95033	0.0500891	1.6833	0	0.00279169	0.158901	0.144279	0.00626253	0.00965158	0.00191088	0.0623253	0.0135046	0.840673	0.0463925	0.361694	0.0110059	0.0466157	0
D_0__Bacteria;D_1__Bacteroidetes;D_2__Bacteroidia;D_3__Bacteroidales;D_4__Bacteroidaceae;D_5__Bacteroides	0.26057	1.55738	0.0142531	0	0.316479	0.129435	1.10846	0.047804	0.477158	0	0.0134151	0.205636	0.194777	0.0187876	0.279896	0.0170725	0.0240417	0.0245799	0.110088	0.0424678	1.30283	0.0193466	0.0839083	0.00529229
D_0__Bacteria;D_1__Firmicutes;D_2__Bacilli;D_3__Lactobacillales;D_4__Leuconostocaceae;D_5__Leuconostoc	0.254838	0	0.0647622	0	0	0	0	0	0.00503356	0	0.00770476	0.00467355	0.569903	0	0	0.10555	0	0.000796591	0	0	0	0	0	5.10285
D_0__Bacteria;D_1__Proteobacteria;D_2__Alphaproteobacteria;D_3__Caulobacterales;D_4__Caulobacteraceae;D_5__Brevundimonas	0.254187	0.423289	0.0353127	0.0572246	0.0662398	0.653056	0.687526	0.153914	0.110613	0.0668945	0.11817	0.0887975	0.302987	0.481698	0.270244	0.179124	0.0811402	0.651279	0.280224	0.150915	0.0237705	0.387088	0.456834	0.119962
D_0__Bacteria;D_1__Proteobacteria;D_2__Betaproteobacteria;D_3__Burkholderiales;D_4__Burkholderiaceae;D_5__Ralstonia	0.250766	0.63094	0.311162	0.0357654	0.566718	0.194152	0.266592	0.12851	0.210287	0.0695083	0.0481709	0.154227	0.353484	0.166334	0.791429	0.0520161	0.149999	0.129301	0.030024	0.215028	0.0796582	0.260192	0.680589	0.243537
D_0__Bacteria;D_1__Actinobacteria;D_2__Actinobacteria;D_3__Micrococcales;D_4__Microbacteriaceae;D_5__Frondihabitans	0.233053	0.00798658	1.09115	0	0.0588798	0.0588339	0	0.0395197	0.0927078	0.108043	0.014979	0.635603	0.432838	0.0873528	0.781778	0.527634	0.0457312	0.244713	0	0.0903648	0.136438	0.168162	0.17714	0.56037
D_0__Bacteria;D_1__Actinobacteria;D_2__Actinobacteria;D_3__Propionibacteriales;D_4__Nocardioidaceae;D_5__Marmoricola	0.230029	0.0319463	0.344	0	0	0.0353003	0.0561246	0.075706	0.0673542	0.0624697	0.142742	0.771136	0.90896	0.129275	0.637004	0.213512	0.0105835	0.142722	0.020016	0.319469	0.0792801	0.0470339	0.139847	1.05619
D_0__Bacteria;D_1__Actinobacteria;D_2__Actinobacteria;D_3__Corynebacteriales;D_4__Nocardiaceae;D_5__Williamsia	0.215513	0.119799	0.259635	0	0.01472	0.323587	0	0.00504706	0.0101129	0.0221239	0.0867039	0.214983	0.0649257	0.0249856	3.55178	0.0348336	0	0.0521006	0	0.0145845	0.00316036	0.0220119	0	0.131714
D_0__Bacteria;D_1__Actinobacteria;D_2__Actinobacteria;D_3__Frankiales;D_4__Acidothermaceae;D_5__Acidothermus	0.215054	0.00798658	0.13891	0	0.0220799	0	0	0.0117608	0.00859927	1.8035	0.00156634	0.093471	0.432838	1.0724	0.00965158	0.193721	0.0105835	0.0765243	0	0.113381	0.00316036	0.00467202	0.62465	0.31678
D_0__Bacteria;D_1__Proteobacteria;D_2__Alphaproteobacteria;D_3__Rhizobiales;D_4__Rhodobiaceae;D_5__uncultured	0.209451	0	0.0154605	0	0	0	0	0	0	0.00494756	0.00156634	2.38819	0.129851	1.91031	0.0289547	0	0.0740845	0.038157	0.0900721	0.00936446	0.126414	0	0	0
D_0__Bacteria;D_1__Proteobacteria;D_2__Alphaproteobacteria;D_3__Rhizobiales;D_4__Rhizobiaceae;D_5__Rhizobium	0.19636	0.095839	0.230394	0.0143062	0.0441599	0.105901	0.154343	0.0837317	0.0892085	0.0973451	0.0274957	0.757115	0.0793536	0.251965	0.0193032	0.563116	0.0581443	0.35578	0.120096	0.571699	0.0209882	0.574973	0.0466157	0.154398
D_0__Bacteria;D_1__Saccharibacteria;D_2__uncultured bacterium;D_3__uncultured bacterium;D_4__uncultured bacterium;D_5__uncultured bacterium	0.189594	0.00798658	0.089116	0.0357654	0	0.0117668	0	0.0277589	0.0095057	0.00937233	0.0101671	0.135533	1.32016	0.0939379	0.781778	0.02773	0.00705567	0.0787457	0.030024	0.591022	0.00632071	0.00366865	1.04419	0.0390626
D_0__Bacteria;D_1__Proteobacteria;D_2__Betaproteobacteria;D_3__Burkholderiales;D_4__Comamonadaceae;D_5__Delftia	0.182962	0.151745	0.0623398	0.207439	0.367999	0.100018	0.343763	0.348986	0.227874	0.20382	0.0118463	0.140207	0.238061	0.0353371	0.212335	0.0374317	0.246166	0.116726	0.060048	0.151679	0.236735	0.181174	0.456834	0.0695572
D_0__Bacteria;D_1__Proteobacteria;D_2__Betaproteobacteria;D_3__Burkholderiales;D_4__Oxalobacteraceae;D_5__Massilia	0.182349	0.383356	0.0901227	0.264664	0.419519	0.0882509	0.30167	0.199552	0.186845	0.283709	0.014638	0.0280413	0.259703	0.130997	0.221986	0.0119443	0.164111	0.130566	0.20016	0.237052	0.165016	0.15678	0.17714	0.0782072
D_0__Bacteria;D_1__Proteobacteria;D_2__Alphaproteobacteria;D_3__Rhizobiales;D_4__Phyllobacteriaceae;D_5__Mesorhizobium	0.18231	0.0798658	0.0667337	0.143062	0.0735998	0.0588339	0.23853	0.119798	0.106673	0.0390577	0.0509417	0.696359	0.151493	0.0582782	0.347457	0.00764351	0.169337	0.0828476	0.210168	1.02922	0.0504588	0.155149	0.205109	0.0525032
D_0__Bacteria;D_1__Chloroflexi;D_2__KD4-96;D_3__uncultured bacterium;D_4__uncultured bacterium;D_5__uncultured bacterium	0.172804	0	0.251811	0	0.0367999	0.0235336	0	0.00754675	0.0033557	0.00884956	0.0187679	2.56111	0.34627	0.561518	0	0	0.042334	0.0306543	0	0.0187289	0.0632071	0	0	0
D_0__Bacteria;D_1__Proteobacteria;D_2__Alphaproteobacteria;D_3__Rhizobiales;D_4__1174-901-12;Ambiguous_taxa	0.171863	0.0479195	0.445217	0	0	0.029417	0.0210467	0.00252353	0.00755144	0.039823	0.500341	0.0280413	0	0.506684	0	0.269798	0.0176392	0.181322	0.010008	0.0206868	1.29891	0.341058	0.17714	0.00772858
D_0__Bacteria;D_1__Bacteroidetes;D_2__Sphingobacteriia;D_3__Sphingobacteriales;D_4__Sphingobacteriaceae;D_5__Sphingobacterium	0.167091	0.255571	0.0166979	0.135908	0.287039	0.105901	0.273607	0.182859	0.0842937	0.115324	0.0533544	0.135533	0.108209	0.550437	0.0386063	0.0412534	0.114328	0.111925	0.330264	0.121408	0.069799	0.298195	0.32631	0.0862735
D_0__Bacteria;D_1__Actinobacteria;D_2__Actinobacteria;D_3__Micrococcales;D_4__Cellulomonadaceae;D_5__Cellulomonas	0.164902	0.00798658	0.0735171	0	0	0	0	0.00249969	0.00820212	0.0442478	0.046807	1.93485	0.728611	0.12934	0.0579095	0.007139	0.0105835	0.00882356	0	0.208139	0.0347639	0	0.0466157	0.44271
D_0__Bacteria;D_1__Firmicutes;D_2__Clostridia;D_3__Clostridiales;D_4__Ruminococcaceae;D_5__Subdoligranulum	0.163357	0.231611	0.0822151	0.0357654	0.338559	0.176502	0.575277	0.136508	0.135122	0.071842	0.0104964	0.0560826	0.0721397	0.107991	0.0386063	0.0327819	0.181619	0.0377374	0.670536	0.364326	0.138706	0.0396966	0.167817	0.0552772
D_0__Bacteria;D_1__Firmicutes;D_2__Clostridia;D_3__Clostridiales;D_4__Lachnospiraceae;Other	0.16319	0.471208	0.0313104	0.00715308	0.294399	0.00588339	0.098218	0.0535418	0.154086	0	0.00156634	0.0093471	0.0793536	0.00830703	0.0868642	0.0863914	0.131314	0.015927	0.340272	0.0204264	1.76117	0.0523644	0.0186463	0.025622
D_0__Bacteria;D_1__Actinobacteria;D_2__Actinobacteria;D_3__Micrococcales;D_4__Micrococcaceae;Other	0.158133	0.103826	0.0961595	0.0500715	0	0.029417	0.049109	0.109298	0.0599157	0	0.100016	0.042062	0.0649257	0.212216	0.511534	0.912467	0.0879346	0.412471	0.010008	0.0639989	0.0537261	0.460274	0.14917	0.058471
D_0__Bacteria;D_1__Bacteroidetes;D_2__Sphingobacteriia;D_3__Sphingobacteriales;D_4__Sphingobacteriaceae;D_5__Pedobacter	0.150386	0.135772	0	0	0	0.0647173	0	0	0.0095057	0	0.037136	0	0	3.0749	0	0.0101894	0.0917237	0.0244976	0	0.00208351	0.00834678	0	0	0
D_0__Bacteria;D_1__Saccharibacteria;Ambiguous_taxa;Ambiguous_taxa;Ambiguous_taxa;Ambiguous_taxa	0.150155	0	0.013903	0	0	0	0	0	0.00753742	0	0.000783171	0	0	0.00626253	3.40701	0.013133	0	0.00180914	0	0.00312149	0	0	0	0
D_0__Bacteria;D_1__Actinobacteria;D_2__Actinobacteria;D_3__Micrococcales;D_4__Microbacteriaceae;D_5__Microbacterium	0.150139	0.183691	0.187541	0.0286123	0.0515198	0.0411837	0.0280623	0.160152	0.103447	0.10724	0.0315268	0.27574	0.396768	0.326728	0.328154	0.0444288	0.0827085	0.111094	0.060048	0.188569	0.0642345	0.185784	0.0745851	0.391374
D_0__Bacteria;D_1__Proteobacteria;D_2__Gammaproteobacteria;D_3__Enterobacteriales;D_4__Enterobacteriaceae;D_5__Enterobacter	0.149751	0.0239597	0.151686	0.46495	0.242879	0.0176502	0.140311	0.234241	0.293311	0.108286	0.0118463	0.0093471	0.0865676	0.0290746	0.00965158	0.107306	0.0962973	0.0703813	0.120096	0.176985	0.673863	0.245548	0.0745851	0.0554412
D_0__Bacteria;D_1__Firmicutes;D_2__Clostridia;D_3__Halanaerobiales;D_4__ODP1230B8.23;D_5__uncultured bacterium	0.145009	0	0.0718511	0.0429185	0	0	0	0	0.0101129	1.02892	0.00368772	0.00467355	0.288559	0.122948	0	0.189925	0.00352783	0.0301241	0	0.0666722	0	0	0.17714	1.29416
D_0__Bacteria;D_1__Proteobacteria;D_2__Alphaproteobacteria;D_3__Rhizobiales;D_4__Hyphomicrobiaceae;D_5__uncultured	0.144343	0	0.0309602	0	0	0	0	0	0.0222321	0	0.00447089	2.92097	0.0721397	0.152152	0	0	0.00692504	0.010916	0.020016	0.0603689	0	0	0	0.0187329
D_0__Bacteria;D_1__Actinobacteria;D_2__Actinobacteria;D_3__Propionibacteriales;D_4__Propionibacteriaceae;D_5__Friedmanniella	0.142997	0.0319463	0.199054	0	0.0367999	0.0353003	0.00701557	0.0806822	0.179242	0.118984	0.0240502	0.0701033	0.0504978	0.0666497	0.0965158	0.0909077	0	1.26822	0	0.0833534	0.373415	0.214192	0.0186463	0.243354
D_0__Bacteria;D_1__Actinobacteria;D_2__Acidimicrobiia;D_3__Acidimicrobiales;D_4__uncultured;Other	0.130395	0.00798658	0.157181	0	0	0	0	0	0.0094632	0.630932	0.00234951	0.607562	0.180349	0.421118	0.0193032	0.127634	0.00705567	0.0244323	0	0.140728	0.0158018	0.00366865	0.279694	0.363827
D_0__Bacteria;D_1__Actinobacteria;D_2__Acidimicrobiia;D_3__Acidimicrobiales;D_4__Acidimicrobiaceae;D_5__Ilumatobacter	0.12695	0	0.0178752	0	0.01472	0	0	0	0.0167785	0	0.0126295	2.6499	0.0865676	0.00626253	0.0965158	0	0.00705567	0.00375305	0	0.00147763	0.00632071	0	0	0
D_0__Bacteria;D_1__Actinobacteria;D_2__Actinobacteria;D_3__Corynebacteriales;D_4__Dietziaceae;D_5__Dietzia	0.12551	0.00798658	0.16129	0	0	0.029417	0.0140311	0.0907279	0.00778535	0	0.0635664	0.0373884	0.230847	0	1.95927	0.0910991	0.00705567	0.12288	0	0.0484326	0.00278226	0	0	0.0121815
D_0__Bacteria;D_1__Actinobacteria;D_2__Actinobacteria;D_3__Micrococcales;D_4__Microbacteriaceae;D_5__Frigoribacterium	0.120605	0.319463	0.60212	0	0	0.0764841	0.0420934	0.0604217	0.0417417	0.0137971	0.0125166	0.252372	0.122637	0.0934863	0.115819	0.0591193	0.0176392	0.112991	0	0.271353	0.0964873	0.14778	0.0559388	0.25965
D_0__Bacteria;D_1__Actinobacteria;D_2__Thermoleophilia;D_3__Solirubrobacterales;D_4__Solirubrobacteraceae;D_5__Solirubrobacter	0.116437	0	0.0893208	0	0.0367999	0.00588339	0	0	0.00736533	0	0.0550808	1.05155	0.137065	0.10218	0.694914	0.0055712	0.00705567	0.0136948	0	0.395832	0.0126414	0.0110059	0	0.0520835
D_0__Bacteria;D_1__Actinobacteria;D_2__Actinobacteria;D_3__Micrococcales;D_4__Dermacoccaceae;D_5__Branchiibius	0.114322	0.0479195	0.27029	0	0.11776	0.0529505	0	0.0126177	0.147437	0.0187447	0.092513	0.0887975	0.0216419	0.0125251	0.0579095	0.0987885	0.0105835	1.00826	0	0.0464598	0.158289	0.20952	0.0745851	0.0818207
D_0__Bacteria;D_1__Proteobacteria;D_2__Alphaproteobacteria;D_3__Rhizobiales;D_4__Hyphomicrobiaceae;D_5__Devosia	0.111615	0.0798658	0.0984705	0.100143	0.0956797	0.0941343	0.0701557	0.133106	0.137498	0.146018	0.0209175	0.261719	0.129851	0.0747632	0.0193032	0.119553	0.0385449	0.106172	0.170136	0.178855	0.116584	0.114449	0.205109	0.0561167
D_0__Bacteria;D_1__Bacteroidetes;D_2__Flavobacteriia;D_3__Flavobacteriales;D_4__Flavobacteriaceae;D_5__Cloacibacterium	0.108896	0.391343	0.00876947	0	0.0662398	0	0.168374	0.231593	0.179076	0.024215	0	0.0981446	0.0504978	0.105947	0.0579095	0.0540949	0.0412889	0.0386365	0.170136	0.491768	0.0500807	0.0490407	0.214432	0.0130209
D_0__Bacteria;D_1__Actinobacteria;D_2__Thermoleophilia;D_3__Solirubrobacterales;D_4__TM146;Other	0.108814	0.00798658	0.119758	0	0.0441599	0	0	0	0.00958015	0.492476	0.000783171	0.112165	0.34627	0.701016	0.0289547	0.0278904	0.0317505	0.0267076	0	0.0657263	0	0.00467202	0.130524	0.352301
D_0__Bacteria;D_1__Actinobacteria;D_2__Thermoleophilia;D_3__Solirubrobacterales;D_4__Elev-16S-1332;D_5__uncultured bacterium	0.108223	0.0239597	0.127034	0	0.01472	0.0117668	0	0.0124984	0	0.0707965	0.0305014	0.808525	0.375126	0.471605	0.0193032	0	0.00705567	0.0242215	0	0.0681423	0.00316036	0	0.00932314	0.411386
D_0__Bacteria;D_1__Actinobacteria;D_2__Thermoleophilia;D_3__Gaiellales;D_4__uncultured;D_5__uncultured bacterium	0.107912	0	0.0695148	0	0	0	0	0.0124984	0.0100241	0.0715995	0.0491	1.00949	0.201991	0.425594	0.482579	0	0.0141113	0.0221732	0	0.0741662	0.00948107	0	0.00932314	0.0203297
D_0__Bacteria;D_1__Firmicutes;D_2__Clostridia;D_3__Clostridiales;D_4__Family XI;D_5__Peptoniphilus	0.101445	0.0159732	0.0751439	0.286123	0.397439	0.100018	0.0210467	0.243451	0.0393079	0.0541429	0.0147509	0.0467355	0.0865676	0.0207676	0.164077	0.0160027	0.0670289	0.0444277	0.270216	0.0505199	0.0647482	0.113446	0	0.141295
D_0__Bacteria;D_1__Proteobacteria;D_2__Alphaproteobacteria;D_3__Rhodospirillales;D_4__Acetobacteraceae;D_5__Acidiphilium	0.100261	0	0.486504	0	0.0367999	0.0235336	0	0.00252353	0	0.00989511	0.487132	0.00467355	0.00721397	0.262962	0	0.146842	0.0139807	0.0918823	0	0.03464	0.549902	0.0700804	0.0745851	0.002856
D_0__Bacteria;D_1__Firmicutes;D_2__Clostridia;D_3__Clostridiales;D_4__Peptostreptococcaceae;D_5__Peptoclostridium	0.0993996	0.0638927	0.100731	0.0357654	0.0956797	0.147085	0.512137	0.5436	0.137264	0.0309735	0	0.14488	0.0649257	0.0228766	0.0386063	0.00904988	0.00352783	0.0346485	0.060048	0.0285565	0.0142894	0.0220119	0.065262	0.110381
D_0__Bacteria;D_1__Actinobacteria;D_2__Thermoleophilia;D_3__Solirubrobacterales;Ambiguous_taxa;Ambiguous_taxa	0.0982896	0	0.0932608	0	0.01472	0	0	0.00999875	0.00200481	0.961223	0.00200852	0.093471	0.324628	0.102051	0	0.0461458	0.00352783	0.0332378	0.020016	0.0229186	0.00316036	0.00834067	0.233079	0.286869
D_0__Bacteria;D_1__Firmicutes;D_2__Clostridia;D_3__Clostridiales;D_4__Lachnospiraceae;D_5__Sellimonas	0.0979773	0.295504	0.0332804	0.0286123	0.176639	0.0706007	0.196436	0.103012	0.203789	0.0486726	0.0101671	0.116839	0.0937816	0.0520157	0.0386063	0.107853	0.0101916	0.0174552	0.290232	0.114327	0.142273	0.0186881	0.0466157	0.0378855
D_0__Bacteria;D_1__Firmicutes;D_2__Clostridia;D_3__Clostridiales;D_4__Family XI;D_5__Finegoldia	0.0955732	0.0399329	0.0746991	0.300429	0.294399	0.135318	0.196436	0.161437	0.0239683	0.0403458	0.0163172	0.0327149	0.0793536	0.0582137	0.0386063	0.0178384	0.0612802	0.0133805	0.290232	0.078059	0.0595618	0.0673839	0.0279694	0.0903067
D_0__Bacteria;D_1__Actinobacteria;D_2__Actinobacteria;D_3__Micrococcales;D_4__Micrococcaceae;D_5__Rothia	0.0896051	0.0399329	0.0186771	0.18598	0.448959	0.0117668	0.0841869	0.165649	0.106153	0.0314962	0.0118463	0.0327149	0.331842	0.0996843	0.115819	0	0.069381	0.00830269	0.070056	0.0697948	0.0737156	0.0317008	0.00932314	0.0439352
D_0__Bacteria;D_1__Firmicutes;D_2__Clostridia;D_3__Clostridiales;D_4__Lachnospiraceae;D_5__Eisenbergiella	0.0895566	0.0479195	0.0464046	0.0429185	0.15456	0.0176502	0.224498	0.153673	0.0833378	0.071842	0	0.0373884	0.0649257	0.0498422	0.0193032	0.248188	0.066637	0.022508	0.30024	0.145681	0.0566439	0.0793932	0.0839083	0.0423383
D_0__Bacteria;D_1__Proteobacteria;D_2__Gammaproteobacteria;D_3__Chromatiales;D_4__Chromatiaceae;D_5__Rheinheimera	0.0841898	0.151745	0.0649963	0.121602	0.213439	0.029417	0.0841869	0.083088	0.135612	0.0197902	0	0	0.0937816	0.0436441	0.135122	0.0152118	0.0685972	0.0509438	0.120096	0.178513	0.151997	0.12511	0.0466157	0.002856
D_0__Bacteria;D_1__Actinobacteria;D_2__Actinobacteria;D_3__Micrococcales;D_4__Micrococcaceae;D_5__Kocuria	0.0837001	0.0399329	0.0178752	0.257511	0.0220799	0	0.463028	0.0990152	0.0135659	0	0	0.0140207	0.880104	0.00415351	0	0.00573263	0	0.0334568	0.05004	0.0104485	0.00316036	0.00366865	0	0.00730887
D_0__Bacteria;D_1__Bacteroidetes;D_2__Flavobacteriia;D_3__Flavobacteriales;D_4__Flavobacteriaceae;D_5__Chryseobacterium	0.0825311	0.0638927	0.0142531	0	0.0883197	0.882509	0.0140311	0.0243315	0.0228854	0.00989511	0.0245911	0.042062	0.0577117	0.166915	0.0482579	0.0238825	0.0141113	0.0961063	0.040032	0.0555105	0	0.0817448	0.065262	0.0619106
D_0__Bacteria;D_1__Proteobacteria;D_2__Alphaproteobacteria;D_3__Rhizobiales;D_4__Brucellaceae;Other	0.0803006	0.127785	0.0424715	0.0429185	0.1104	0.0764841	0.0841869	0.0728017	0.0702995	0.0497181	0.0346313	0.0701033	0.122637	0.0582137	0.106167	0.026142	0.120731	0.0687814	0.0800641	0.0988548	0.0662606	0.13944	0.111878	0.0659438
D_0__Bacteria;D_1__Actinobacteria;D_2__Thermoleophilia;D_3__Solirubrobacterales;D_4__YNPFFP1;D_5__uncultured bacterium	0.0781415	0	0.0230387	0	0.00735998	0	0	0.00252353	0.0179264	0.494287	0	0.0140207	0.245275	0.177073	0.0482579	0.036169	0.00352783	0.0454197	0.030024	0.0858559	0	0	0.17714	0.389357
D_0__Bacteria;D_1__Proteobacteria;D_2__Alphaproteobacteria;D_3__Rhizobiales;D_4__Bradyrhizobiaceae;Other	0.0779538	0	0.189418	0	0.0220799	0.0176502	0	0.0151412	0.0142586	0.0486726	0.024704	0.00467355	0	0.0125251	0.0482579	0.18689	0	0.0319009	0	0.842338	0	0.191553	0.111878	0.0309963
D_0__Bacteria;D_1__Firmicutes;D_2__Bacilli;D_3__Bacillales;D_4__Planococcaceae;Other	0.0770135	0.0798658	0.0421283	0	0.0662398	0.0588339	0.105234	0.0479471	0.10068	0	0.00156634	0.116839	0.0649257	0.202316	0.0772126	0.0451066	0.180705	0.0202374	0.10008	0.0921249	0.215175	0.122758	0	0.031334
D_0__Bacteria;D_1__Acidobacteria;D_2__Acidobacteria;D_3__Acidobacteriales;D_4__Acidobacteriaceae (Subgroup 1);D_5__Granulicella	0.0737676	0	0.0258198	0	0	0	0	0	0.00633714	0	0.0388858	0	0	0.0166141	0	0.188856	0	0.0202374	0	0.0541712	0.00316036	0.0186881	1.32389	0
D_0__Bacteria;D_1__Actinobacteria;D_2__Thermoleophilia;D_3__Gaiellales;D_4__uncultured;Ambiguous_taxa	0.0731548	0.00798658	0	0	0.0294399	0	0	0	0	0.196781	0	0.658971	0.0504978	0.613469	0	0.00183016	0.0705567	0.00361827	0	0.0237903	0	0	0.00932314	0.0162966
D_0__Bacteria;D_1__Proteobacteria;D_2__Alphaproteobacteria;D_3__Rhizobiales;D_4__Xanthobacteraceae;Other	0.070963	0	0.00198614	0	0	0	0	0	0	0.00884956	0	1.23849	0.0721397	0.292036	0	0	0	0	0	0	0	0	0.0186463	0
D_0__Bacteria;D_1__Proteobacteria;D_2__Alphaproteobacteria;D_3__Rickettsiales;D_4__Mitochondria;Other	0.0685348	0	0.02814	0	0.625598	0.00588339	0	0.0150704	0.00107677	0.00494756	0.00156634	0.0186942	0.00721397	0.010416	0.376412	0.0828333	0.00352783	0.0231914	0	0.0174871	0	0.0550609	0.289017	0.0101649
D_0__Bacteria;D_1__Firmicutes;D_2__Erysipelotrichia;D_3__Erysipelotrichales;D_4__Erysipelotrichaceae;D_5__Turicibacter	0.0682986	0	0.622829	0	0	0.358887	0	0.0520434	0.0169907	0	0.00569624	0.0607562	0.0288559	0.0895263	0.0289547	0	0.0141113	0.0283149	0	0	0	0.0146746	0.0839083	0.16532
D_0__Bacteria;D_1__Actinobacteria;D_2__Actinobacteria;D_3__Micrococcales;D_4__Micrococcaceae;D_5__Glutamicibacter	0.0676647	0.00798658	0.0274466	0	0	0	0	0	0.00400962	0.00442478	0.0520844	0.0280413	0.0432838	0.259691	0.762475	0.0702442	0	0.0554964	0	0.00963788	0.0126414	0.19077	0.00932314	0.0187329
D_0__Bacteria;D_1__Actinobacteria;D_2__Actinobacteria;D_3__Micrococcales;D_4__Microbacteriaceae;D_5__Clavibacter	0.0649268	0.247584	0.124422	0.0143062	0.00735998	0.0117668	0	0.0184746	0.00769229	0.0221239	0.204506	0.0981446	0.0721397	0.143587	0.144774	0.0551465	0.0316199	0.124626	0	0.0508047	0.00632071	0.0256805	0.00932314	0.0729149
D_0__Bacteria;D_1__Proteobacteria;D_2__Alphaproteobacteria;D_3__Rickettsiales;D_4__Anaplasmataceae;D_5__Wolbachia	0.0632352	0	0	0	0	0	0	0	0	0	0	0	0	0	0	0	0	0	0	0	0	0	1.45441	0
D_0__Bacteria;D_1__Proteobacteria;D_2__Alphaproteobacteria;D_3__Sphingomonadales;D_4__Sphingomonadaceae;D_5__Blastomonas	0.0630653	0.00798658	0.0563745	0	0	0	0.0420934	0.109538	0.0765608	0.0707965	0.0456074	0	0	0.0456887	0.0772126	0.406225	0.0278308	0.0200761	0.05004	0.0363093	0.00948107	0.12812	0.195786	0.0447746
D_0__Bacteria;D_1__Actinobacteria;D_2__Acidimicrobiia;D_3__Acidimicrobiales;D_4__Acidimicrobiaceae;D_5__CL500-29 marine group	0.0621446	0	0.043695	0	0.0294399	0	0	0.00249969	0.00601443	0	0.0310846	0.794504	0.144279	0.154325	0.00965158	0.00565191	0	0.00854931	0	0.0561868	0.00316036	0	0.0279694	0.112315
D_0__Bacteria;D_1__Actinobacteria;D_2__Thermoleophilia;D_3__Solirubrobacterales;D_4__TM146;Ambiguous_taxa	0.061244	0.0399329	0.0234281	0	0.0883197	0.0470671	0.0420934	0.0703988	0.0361589	0.00494756	0.000783171	0.50007	0.223633	0.0249211	0.0289547	0.00754318	0.0308361	0.0033895	0.030024	0.0338679	0.00834678	0.0343661	0.0559388	0.0735904
D_0__Bacteria;D_1__Firmicutes;D_2__Clostridia;D_3__Clostridiales;D_4__Lachnospiraceae;D_5__Lachnoclostridium	0.0607723	0.00798658	0.0345431	0.0286123	0.161919	0.0117668	0.119265	0.0369723	0.0314046	0.0408686	0.00200852	0.0186942	0.0865676	0.0290746	0	0.00896916	0.0175085	0.0328853	0.320256	0.0466253	0.29808	0	0.0372926	0.0264615
D_0__Bacteria;D_1__Actinobacteria;D_2__Actinobacteria;D_3__Micrococcales;D_4__Microbacteriaceae;D_5__Subtercola	0.0605006	0	0.556998	0	0	0.0470671	0	0.0334489	0.0589763	0.00884956	0	0.0140207	0.0216419	0.0125251	0.0772126	0.0283296	0	0.263667	0	0.0346249	0.0472984	0.0417034	0.0559388	0.0892115
D_0__Bacteria;D_1__Actinobacteria;D_2__Acidimicrobiia;D_3__Acidimicrobiales;D_4__uncultured;D_5__uncultured bacterium	0.0591822	0	0.0686715	0	0	0	0	0.00252353	0.00200481	0.436242	0	0.0140207	0.100996	0.0811548	0.0193032	0.0543622	0	0.00952923	0	0.0328223	0	0.0140161	0.484803	0.0407415
D_0__Bacteria;D_1__Actinobacteria;D_2__Actinobacteria;D_3__Micrococcales;D_4__Dermacoccaceae;Ambiguous_taxa	0.0588045	0.0559061	0.00835701	0.0429185	0.0662398	0.0764841	0.161358	0.032639	0.0510289	0.0590905	0.00368772	0	0.0288559	0.363226	0.0386063	0.0195814	0.0892417	0.0313364	0.030024	0.0255338	0.0245267	0.0607051	0.065262	0.0178935
D_0__Bacteria;D_1__Proteobacteria;D_2__Alphaproteobacteria;D_3__Rhizobiales;D_4__1174-901-12;Other	0.0585722	0	0.16529	0	0.00735998	0.0353003	0	0	0.0158428	0.0176991	0.409345	0	0	0.338047	0	0.0947308	0.0105835	0.0298896	0	0.00591051	0.145376	0.0420482	0	0.0297372
D_0__Bacteria;D_1__Actinobacteria;D_2__Thermoleophilia;D_3__Solirubrobacterales;D_4__Patulibacteraceae;D_5__Patulibacter	0.056968	0.0159732	0.12141	0	0.00735998	0.00588339	0	0.0075706	0.00167785	0.00989511	0.014638	0.313128	0.302987	0.0166786	0.0482579	0.0561049	0	0.0139706	0	0.162408	0.00632071	0.00834067	0.0279694	0.169691
D_0__Bacteria;D_1__Firmicutes;D_2__Clostridia;D_3__Clostridiales;D_4__Ruminococcaceae;D_5__Ruminiclostridium 5	0.0547211	0	0.0399945	0.0286123	0.0735998	0.00588339	0.161358	0.0377814	0.0342191	0	0.00401703	0.0373884	0	0.00830703	0	0.0589302	0.0033972	0.0041187	0	0.0184227	0.709205	0	0	0.0333506
D_0__Bacteria;D_1__Firmicutes;D_2__Clostridia;D_3__Clostridiales;D_4__Lachnospiraceae;D_5__Anaerosporobacter	0.053655	0.575034	0.0672685	0	0	0	0.0420934	0	0.0113272	0.0221239	0.00682041	0.135533	0.0504978	0.0249211	0.0772126	0	0.0105835	0.00854931	0	0.00312149	0	0.00467202	0.00932314	0.184984
D_0__Bacteria;D_1__Actinobacteria;D_2__Actinobacteria;D_3__Micrococcales;D_4__Cellulomonadaceae;D_5__Oerskovia	0.0534054	0	0.0163016	0	0	0.0117668	0	0	0.00484642	0.00494756	0.00200852	0.116839	0.0288559	0.566987	0	0.00379667	0.00692504	0.00347733	0	0.427644	0.00632071	0.00366865	0.0186463	0.00529229
D_0__Bacteria;D_1__Proteobacteria;D_2__Alphaproteobacteria;D_3__Caulobacterales;D_4__Caulobacteraceae;D_5__uncultured	0.0533568	0.0798658	0.0194328	0.0143062	0.0662398	0	0.0350779	0.0452581	0.04587	0.0176991	0.0834418	0.0186942	0.0504978	0.0332281	0.0386063	0.0248356	0.0529175	0.0470202	0.140112	0.0707133	0.047919	0.174182	0.0932314	0.0280583
D_0__Bacteria;D_1__Actinobacteria;D_2__Actinobacteria;D_3__Bifidobacteriales;D_4__Bifidobacteriaceae;D_5__Bifidobacterium	0.0526121	0.135772	0.049271	0.0500715	0.161919	0.029417	0.140311	0.0788248	0.0623973	0.0309735	0	0.0327149	0.0360698	0	0	0	0.0756529	0.00839262	0.230184	0.0487565	0.020232	0.0166813	0	0.00243629
D_0__Bacteria;D_1__Acidobacteria;D_2__Acidobacteria;D_3__Acidobacteriales;D_4__Acidobacteriaceae (Subgroup 1);D_5__uncultured	0.050957	0	0.0619596	0	0	0	0	0	0.01109	0	0.686613	0	0	0.00626253	0	0.271711	0	0.011057	0	0.0404584	0.0126414	0	0.0559388	0.01428
D_0__Bacteria;D_1__Firmicutes;D_2__Clostridia;D_3__Clostridiales;D_4__Ruminococcaceae;D_5__Faecalibacterium	0.0508205	0	0.152462	0.00715308	0.169279	0.00588339	0.0771713	0.0327344	0.0929684	0.0335873	0.00960041	0.00467355	0.0144279	0.00830703	0.0193032	0.0139414	0.0135888	0.0151921	0.220176	0.0291859	0.126821	0.0547161	0.065262	0.00243629
D_0__Bacteria;D_1__Proteobacteria;D_2__Gammaproteobacteria;D_3__Xanthomonadales;D_4__Xanthomonadaceae;D_5__Rhodanobacter	0.0508007	0	0.00835701	0	0	0	0	0	0.00188786	0	0	0	0	0	0	0.0499949	0	0.0600488	0	0.143762	0	0.00934405	0.895021	0
D_0__Bacteria;D_1__Proteobacteria;D_2__Gammaproteobacteria;D_3__Pasteurellales;D_4__Pasteurellaceae;D_5__Haemophilus	0.0502543	0	0.00595841	0.164521	0.00735998	0.0117668	0	0.103012	0.0765402	0.0192674	0.00156634	0.00467355	0.0216419	0.0539957	0.0579095	0.0160027	0.0282227	0.0210374	0.020016	0.0486457	0.0261746	0.0930644	0	0.374474
D_0__Bacteria;D_1__Actinobacteria;D_2__Actinobacteria;D_3__Micrococcales;D_4__Intrasporangiaceae;Ambiguous_taxa	0.0492431	0.00798658	0.369451	0	0.00735998	0.0235336	0	0	0.00316857	0	0.018227	0.257045	0.0360698	0.187166	0.0965158	0.0116514	0.00352783	0.0375305	0	0.0593083	0.00632071	0	0	0.00772858
D_0__Bacteria;D_1__Actinobacteria;D_2__Actinobacteria;D_3__Frankiales;Other;Other	0.0471573	0	0.0536257	0	0	0	0	0.0100226	0.0033557	0.0265487	0.0184386	0.551479	0.0865676	0.0521447	0	0.0112787	0	0.00484937	0	0.0701956	0.0126414	0	0	0.183469
D_0__Bacteria;D_1__Firmicutes;D_2__Bacilli;D_3__Bacillales;D_4__Bacillaceae;D_5__Oceanobacillus	0.0468366	0	0	0.00715308	0	0	0	0.0124984	0	0	0	0.00467355	0	0	0	0	0	1.05292	0	0	0	0	0	0
D_0__Bacteria;D_1__Proteobacteria;D_2__Alphaproteobacteria;D_3__Rhizobiales;D_4__Beijerinckiaceae;Other	0.0459603	0	0.293824	0	0	0.0529505	0	0.00249969	0	0.039823	0.236024	0	0	0.0980914	0	0.0947911	0.0033972	0.0393396	0	0.00832648	0.0537261	0.126145	0	0.00814829
D_0__Bacteria;D_1__Deinococcus-Thermus;D_2__Deinococci;D_3__Thermales;D_4__Thermaceae;D_5__Thermus	0.0450809	0.0319463	0.0349325	0.0643777	0.0809597	0.029417	0.0841869	0.0468757	0.028672	0.0713192	0.0129588	0.0467355	0.0504978	0.0228766	0.0289547	0.00382175	0.0343639	0.037488	0.0800641	0.0479958	0.0194758	0.0787347	0.0745851	0.025622
D_0__Bacteria;D_1__Proteobacteria;D_2__Gammaproteobacteria;D_3__Legionellales;D_4__Coxiellaceae;D_5__Diplorickettsia	0.0447789	0.0718792	0	0.0143062	0.0883197	0.0117668	0.0350779	0.0627068	0.125998	0.0814946	0.00234951	0	0.0865676	0.00830703	0.0193032	0.194341	0.0410277	0.0254172	0.030024	0.022587	0.0142894	0.0240186	0.065262	0.00487258
D_0__Bacteria;D_1__Actinobacteria;D_2__Thermoleophilia;D_3__Gaiellales;D_4__Gaiellaceae;D_5__Gaiella	0.0439347	0	0.0635564	0	0.00735998	0	0	0.00249969	0	0	0.00647941	0.733748	0.0144279	0.112596	0.0193032	0	0	0.0111383	0.030024	0.00936446	0	0	0	0
D_0__Bacteria;D_1__Firmicutes;D_2__Bacilli;D_3__Bacillales;D_4__Planococcaceae;D_5__Sporosarcina	0.0436998	0.0239597	0.0273612	0	0.0441599	0.0411837	0	0.0176647	0.00862822	0	0.00200852	0.21031	0.0937816	0.131449	0.0482579	0.127139	0.0103222	0.0160003	0.030024	0.0322604	0.0126414	0	0.00932314	0.118621
D_0__Bacteria;D_1__Actinobacteria;D_2__Actinobacteria;D_3__Corynebacteriales;D_4__Corynebacteriaceae;D_5__Corynebacterium	0.0419265	0.0878524	0.0162393	0.0214592	0.00735998	0.029417	0.0771713	0.0468526	0.0356182	0.0137971	0	0	0.0577117	0.0166141	0.0289547	0.0018858	0.033972	0.232736	0.05004	0.0813975	0.0254184	0.0543712	0.0372926	0.00814829
D_0__Bacteria;D_1__Proteobacteria;D_2__Alphaproteobacteria;D_3__Rhizobiales;D_4__Roseiarcaceae;D_5__Roseiarcus	0.0412347	0	0.0742105	0	0	0	0	0	0	0.163717	0	0.0747768	0.0649257	0.168766	0	0.0412106	0.0105835	0.0199617	0	0.0281236	0	0	0.279694	0.0224283
D_0__Bacteria;D_1__Actinobacteria;D_2__Acidimicrobiia;D_3__Acidimicrobiales;D_4__Acidimicrobiaceae;D_5__uncultured	0.0403267	0	0.0357505	0	0.0367999	0	0	0	0.00503356	0	0.0546387	0.327149	0.0288559	0.0875463	0.125471	0	0.00352783	0.00375305	0	0.21583	0.00316036	0	0	0
D_0__Bacteria;D_1__Firmicutes;D_2__Bacilli;D_3__Bacillales;D_4__Paenibacillaceae;D_5__Paenibacillus	0.040174	0	0.00237552	0.0214592	0.0956797	0.0470671	0.0701557	0.0729209	0.111878	0.00989511	0	0	0	0.010416	0.00965158	0.00191088	0.050958	0.0377179	0.10008	0.043534	0.181924	0.0563779	0	0
D_0__Bacteria;D_1__Verrucomicrobia;D_2__Spartobacteria;D_3__Chthoniobacterales;D_4__Xiphinematobacteraceae;D_5__Candidatus Xiphinematobacter	0.039552	0	0	0	0	0	0	0	0	0	0.00234951	0.850587	0.0504978	0.00626253	0	0	0	0	0	0	0	0	0	0
D_0__Bacteria;D_1__Actinobacteria;D_2__Actinobacteria;D_3__Micrococcales;D_4__Promicromonosporaceae;Other	0.0389962	0	0.0135667	0	0	0.00588339	0	0	0	0	0.00569624	0.093471	0.00721397	0.0373816	0.0289547	0	0	0	0.010008	0.680484	0	0.00366865	0	0.0105846
D_0__Bacteria;D_1__Proteobacteria;D_2__Alphaproteobacteria;D_3__Rhizobiales;D_4__Rhizobiaceae;D_5__Ensifer	0.0388416	0.0638927	0.0412872	0.0143062	0.0883197	0.0176502	0.049109	0.0477578	0.0205279	0.0132743	0.0155341	0.042062	0	0.0457532	0.00965158	0.0214932	0.0203832	0.066659	0.05004	0.0770041	0.0265527	0.064405	0.0186463	0.0790466
D_0__Bacteria;D_1__Actinobacteria;D_2__Actinobacteria;D_3__Micrococcales;Other;Other	0.0387856	0	0.0349325	0	0	0	0	0	0.0318373	0.0309735	0.0100543	0.042062	0.0216419	0	0.0482579	0.0347079	0.0246948	0.0369055	0	0.0978494	0.0273089	0	0.065262	0.38558
D_0__Bacteria;D_1__Firmicutes;D_2__Bacilli;D_3__Lactobacillales;D_4__Leuconostocaceae;D_5__Weissella	0.0387541	0.0399329	0.0023986	0.515021	0.0294399	0	0	0	0.0163678	0	0.0110632	0.00467355	0	0.00830703	0.00965158	0.0018858	0	0.00151297	0.220176	0.0309126	0	0	0	0
D_0__Bacteria;D_1__Actinobacteria;D_2__Acidimicrobiia;D_3__Acidimicrobiales;D_4__Iamiaceae;D_5__Iamia	0.0366308	0.0159732	0.060386	0	0	0	0	0.00249969	0.0184564	0.0353982	0.0101671	0.243025	0.0432838	0.0313126	0.193032	0	0	0.00521292	0	0.0626077	0.0284432	0.0146746	0.0279694	0.0500669
D_0__Bacteria;D_1__Firmicutes;D_2__Bacilli;D_3__Bacillales;D_4__Planococcaceae;D_5__Lysinibacillus	0.0347986	0.0399329	0.0369025	0	0.0220799	0.029417	0.0420934	0.00918961	0.0101728	0	0.00401703	0.0560826	0.0577117	0.179504	0	0.08183	0.0529175	0.00151297	0.010008	0.0207534	0.0265527	0	0.102555	0.017136
D_0__Bacteria;D_1__Proteobacteria;D_2__Gammaproteobacteria;D_3__Enterobacteriales;D_4__Enterobacteriaceae;Other	0.0339948	0.00798658	0.00475105	0.236052	0.0662398	0.0235336	0.0140311	0.0100464	0.0313388	0.00884956	0	0	0.00721397	0	0	0.0491757	0.0104529	0.0166482	0.010008	0.0426294	0	0.233601	0.00932314	0
D_0__Bacteria;D_1__Actinobacteria;D_2__Actinobacteria;D_3__Propionibacteriales;D_4__Nocardioidaceae;D_5__Aeromicrobium	0.0336617	0.0399329	0.0805422	0	0	0.0764841	0	0.0176178	0.00769229	0.0176991	0.0103836	0.0560826	0.100996	0.0145696	0.00965158	0.0233234	0.0101916	0.0372242	0	0.0660768	0.040464	0.0510474	0.0372926	0.0769481
D_0__Bacteria;D_1__Firmicutes;D_2__Clostridia;D_3__Clostridiales;D_4__Lachnospiraceae;D_5__[Eubacterium] hallii group	0.0335362	0.0159732	0.0091127	0.0214592	0.0735998	0.0235336	0.049109	0.0176647	0.0672703	0.00884956	0.00279169	0.0233678	0	0	0	0.053677	0.00705567	0.00246479	0.270216	0.0156074	0.0194758	0.0146746	0.0559388	0.0194903
D_0__Bacteria;D_1__Firmicutes;D_2__Clostridia;D_3__Clostridiales;D_4__Ruminococcaceae;D_5__Butyricicoccus	0.0334814	0.0159732	0.0142531	0.00715308	0.0588798	0	0.0771713	0.0277112	0.0218432	0.00494756	0	0	0.0360698	0.00415351	0	0.0379676	0	0.00354472	0.120096	0.0634735	0.165288	0.0110059	0.0932314	0.00730887
D_0__Bacteria;D_1__Actinobacteria;D_2__Actinobacteria;D_3__Micrococcales;D_4__Promicromonosporaceae;D_5__Cellulosimicrobium	0.033439	0	0	0	0	0	0	0	0	0	0.00368772	0	0	0	0	0	0	0	0.010008	0.7554	0	0	0	0
D_0__Bacteria;D_1__Proteobacteria;D_2__Alphaproteobacteria;D_3__Rhodospirillales;D_4__Rhodospirillales Incertae Sedis;D_5__Reyranella	0.033229	0	0.0695148	0.0143062	0.0515198	0.0117668	0	0.00249969	0.0545541	0	0.0101812	0.294434	0	0.0208321	0	0.00183016	0	0.0180243	0.010008	0.139535	0	0	0.065262	0
D_0__Bacteria;D_1__Proteobacteria;D_2__Alphaproteobacteria;D_3__Rhizobiales;D_4__1174-901-12;D_5__uncultured bacterium	0.0329824	0	0.088542	0	0.0220799	0	0	0	0.00158428	0.00442478	0.0252614	0	0	0.344374	0	0.0417154	0	0.0164844	0.020016	0	0.113773	0.0186881	0.0559388	0.005712
D_0__Bacteria;D_1__Saccharibacteria;Other;Other;Other;Other	0.0323136	0.0319463	0.0155297	0.0143062	0.15456	0	0.0280623	0.0503529	0.0331957	0.0137971	0	0.0093471	0	0.00415351	0	0.00382175	0.163327	0.0244644	0.010008	0.0611235	0.0126414	0.0443686	0.0372926	0.0309143
D_0__Bacteria;D_1__Proteobacteria;D_2__Gammaproteobacteria;D_3__Xanthomonadales;D_4__Xanthomonadales Incertae Sedis;D_5__Acidibacter	0.0318827	0	0.0258198	0.0214592	0.01472	0.0529505	0.0912025	0.0617784	0.0487775	0.00442478	0	0	0.0144279	0.0353371	0	0.268368	0.0171166	0	0.010008	0.00880466	0	0.0390381	0.00932314	0.00974516
D_0__Bacteria;D_1__Actinobacteria;D_2__Actinobacteria;D_3__Propionibacteriales;D_4__Propionibacteriaceae;D_5__Microlunatus	0.0314441	0.00798658	0.0222369	0	0.01472	0	0	0.00249969	0.00671141	0.0403458	0.0410377	0.168248	0.0360698	0.0542537	0.106167	0	0.00352783	0.0083267	0	0.121147	0.0154237	0	0	0.0745118
D_0__Bacteria;D_1__Proteobacteria;D_2__Gammaproteobacteria;D_3__Pseudomonadales;D_4__Moraxellaceae;D_5__Moraxella	0.0308198	0	0.0617636	0	0	0	0.0701557	0.0352579	0.217603	0	0	0	0	0	0	0.007139	0	0	0.270216	0.0187516	0	0	0.0279694	0
D_0__Bacteria;D_1__Actinobacteria;D_2__MB-A2-108;Other;Other;Other	0.0301962	0	0.00673718	0	0	0	0	0	0	0	0	0.668318	0	0.00626253	0	0	0	0.00375305	0	0.00312149	0.00632071	0	0	0
D_0__Bacteria;D_1__Proteobacteria;D_2__Gammaproteobacteria;D_3__Xanthomonadales;D_4__Xanthomonadaceae;D_5__Pseudoxanthomonas	0.0296087	0	0.0353219	0	0	0.0353003	0.0280623	0.0277112	0.036732	0	0.0110632	0	0.115423	0.00415351	0.0386063	0	0.101915	0.00333639	0.060048	0.0464865	0.0230143	0.0971091	0	0.0167163
D_0__Bacteria;D_1__Actinobacteria;D_2__Actinobacteria;D_3__Streptomycetales;D_4__Streptomycetaceae;D_5__Streptomyces	0.0294573	0	0.067918	0.00715308	0.00735998	0.0235336	0.00701557	0	0.00167785	0.00989511	0.000783171	0.271066	0.00721397	0.120774	0.067561	0.00379667	0.00705567	0.0106934	0	0.011448	0.00948107	0	0.0186463	0.0244449
D_0__Bacteria;D_1__Bacteroidetes;D_2__Sphingobacteriia;D_3__Sphingobacteriales;D_4__Chitinophagaceae;D_5__uncultured	0.0291931	0	0	0	0	0	0	0	0	0	0.669611	0	0	0	0	0.00183016	0	0	0	0	0	0	0	0
D_0__Bacteria;D_1__Firmicutes;D_2__Bacilli;D_3__Lactobacillales;D_4__Carnobacteriaceae;D_5__Desemzia	0.0289645	0	0.0854039	0	0	0	0	0.00249969	0.00536052	0	0	0	0	0	0.434321	0.0724674	0.0033972	0.0144731	0	0.0458249	0	0	0	0.00243629
D_0__Bacteria;D_1__Proteobacteria;D_2__Alphaproteobacteria;D_3__Rickettsiales;D_4__Mitochondria;D_5__Betula platyphylla	0.0288525	0.0239597	0.0123062	0	0.235519	0	0.0210467	0.0142128	0.0177354	0.00494756	0	0	0.0216419	0.00626253	0.0965158	0.0229305	0.0277001	0.0138007	0	0.0401906	0.0142894	0.0483821	0.0372926	0.00487258
D_0__Bacteria;D_1__Bacteroidetes;D_2__Bacteroidia;D_3__Bacteroidales;D_4__Rikenellaceae;D_5__Alistipes	0.0282908	0	0.00950209	0	0.0367999	0	0.0140311	0.0124984	0.00188786	0	0	0	0.0144279	0.0124605	0	0	0	0	0	0	0.539758	0	0.00932314	0
D_0__Bacteria;D_1__Chloroflexi;D_2__JG37-AG-4;D_3__uncultured bacterium;D_4__uncultured bacterium;D_5__uncultured bacterium	0.0275051	0	0.0158499	0	0.0220799	0	0	0	0	0.219708	0	0	0.165921	0.0375106	0.00965158	0	0.00705567	0.00453892	0	0.0635356	0	0	0.0745851	0.0121815
D_0__Bacteria;D_1__Chlamydiae;D_2__Chlamydiae;D_3__Chlamydiales;D_4__Simkaniaceae;D_5__Candidatus Rhabdochlamydia	0.0270383	0.0319463	0.00950209	0.0143062	0.0735998	0.00588339	0.0350779	0.0301408	0.0274368	0	0	0	0.0865676	0.00830703	0.0289547	0.00377159	0.0067944	0.0214672	0.05004	0.0564915	0.0448943	0.0587296	0.0279694	0
D_0__Bacteria;D_1__Actinobacteria;D_2__Thermoleophilia;D_3__Solirubrobacterales;D_4__TM146;D_5__uncultured bacterium	0.0270054	0.0319463	0.0134744	0	0	0.0235336	0	0	0	0	0.00357486	0.252372	0.0360698	0.0145696	0.0193032	0	0	0.00938262	0	0.0479131	0.00316036	0	0.0279694	0.137855
D_0__Bacteria;D_1__Proteobacteria;D_2__Alphaproteobacteria;D_3__Rhizobiales;D_4__Beijerinckiaceae;D_5__uncultured	0.0266176	0	0.0539989	0	0	0.00588339	0.0140311	0.0328059	0	0	0.055377	0	0	0.133558	0	0.0220475	0.0141113	0.0127721	0	0	0.0189621	0.242945	0	0.005712
D_0__Bacteria;D_1__Firmicutes;D_2__Clostridia;D_3__Clostridiales;D_4__Clostridiaceae 1;D_5__Clostridium sensu stricto 5	0.0262	0	0	0	0	0.0882509	0	0	0	0	0.00313268	0	0.0577117	0.0813483	0.0386063	0	0	0.0242428	0	0.00625052	0	0.265929	0	0.037128
D_0__Bacteria;D_1__Firmicutes;D_2__Clostridia;D_3__Clostridiales;D_4__Family XI;D_5__Anaerococcus	0.0259225	0	0.0377366	0.0357654	0.0809597	0.00588339	0.0701557	0.01257	0.0269863	0.00884956	0.00737545	0.0186942	0.00721397	0	0.0579095	0	0.0620641	0.00159318	0.0800641	0.0183176	0.0233924	0.0183432	0.00932314	0.0130209
D_0__Bacteria;D_1__Proteobacteria;D_2__Alphaproteobacteria;D_3__Rhizobiales;D_4__Rhizobiaceae;Other	0.0258593	0	0.0579089	0	0	0.0117668	0	0	0.0225542	0	0.0147509	0.214983	0.00721397	0.0187231	0	0.0167136	0	0.0292831	0	0.192524	0	0.00834067	0	0
D_0__Bacteria;D_1__Firmicutes;D_2__Bacilli;D_3__Bacillales;D_4__Staphylococcaceae;D_5__Macrococcus	0.0257066	0.00798658	0.0234281	0.0572246	0	0.029417	0.0420934	0.028378	0.039653	0.075744	0.000783171	0.0327149	0.0216419	0.0166141	0.00965158	0	0.0547471	0.00572616	0.030024	0.0214692	0.0417339	0.015678	0.00932314	0.0272189
D_0__Bacteria;D_1__Actinobacteria;D_2__Thermoleophilia;D_3__Solirubrobacterales;Other;Other	0.0255132	0	0.0162785	0	0	0	0	0	0	0.116613	0	0.0093471	0.0288559	0.0292036	0.135122	0.0326642	0	0.0087638	0	0.0250021	0	0	0.158493	0.0264615
D_0__Bacteria;D_1__Firmicutes;D_2__Negativicutes;D_3__Selenomonadales;D_4__Veillonellaceae;D_5__Pelosinus	0.0255131	0	0.553569	0	0	0	0	0	0	0	0	0.00467355	0	0	0	0	0	0	0	0	0	0	0	0.02856
D_0__Bacteria;D_1__Firmicutes;D_2__Clostridia;D_3__Clostridiales;D_4__Lachnospiraceae;D_5__Lachnospiraceae NK4A136 group	0.0252956	0	0.00475105	0	0.161919	0	0.00701557	0.0176647	0.0147774	0	0	0	0.00721397	0	0.0482579	0.107454	0.0305748	0.00519863	0.040032	0.0313702	0.00948107	0	0.0932314	0.002856
D_0__Bacteria;D_1__Proteobacteria;D_2__Alphaproteobacteria;D_3__Rhodospirillales;D_4__Rhodospirillaceae;D_5__Ferrovibrio	0.0252668	0.0399329	0	0	0.0220799	0	0.0701557	0.0275927	0.0157054	0.00442478	0	0.00467355	0.0144279	0.0290746	0	0.0191088	0.00352783	0.0143386	0.170136	0.0427336	0.0348995	0.0183432	0.0186463	0.031334
D_0__Bacteria;D_1__Verrucomicrobia;D_2__Spartobacteria;D_3__Chthoniobacterales;D_4__DA101 soil group;Other	0.0248409	0	0	0	0	0	0	0	0	0	0	0.42062	0	0.137711	0	0	0.00352783	0	0	0	0.00948107	0	0	0
D_0__Bacteria;D_1__Actinobacteria;D_2__Acidimicrobiia;D_3__Acidimicrobiales;D_4__uncultured;Ambiguous_taxa	0.0247573	0	0.00198614	0	0.00735998	0	0	0	0	0	0	0.219657	0.0937816	0.20449	0	0	0.0282227	0.00333639	0	0	0	0	0	0.0105846
D_0__Bacteria;D_1__Actinobacteria;D_2__Actinobacteria;D_3__Kineosporiales;D_4__Kineosporiaceae;D_5__Kineococcus	0.0240896	0.0239597	0.140421	0	0	0	0	0.0192845	0.0343562	0.0494756	0.0110632	0.0186942	0.0216419	0.00626253	0.0193032	0.0369348	0	0.0170353	0	0.0255338	0	0.0764143	0	0.0536804
D_0__Bacteria;D_1__Actinobacteria;D_2__MB-A2-108;D_3__uncultured bacterium;D_4__uncultured bacterium;D_5__uncultured bacterium	0.0239185	0	0.00397227	0	0	0	0	0	0	0	0	0.43464	0	0.0938734	0	0	0.0176392	0	0	0	0	0	0	0
D_0__Bacteria;D_1__Actinobacteria;D_2__Actinobacteria;D_3__Micrococcales;D_4__Microbacteriaceae;D_5__Agromyces	0.0229688	0	0.00198614	0	0	0	0	0	0.00200481	0	0.00200852	0.168248	0	0.290746	0.0289547	0	0	0	0	0.023328	0	0.0110059	0	0
D_0__Bacteria;D_1__Actinobacteria;D_2__Actinobacteria;D_3__Frankiales;D_4__Geodermatophilaceae;D_5__Geodermatophilus	0.0225001	0	0.0357413	0	0	0.0117668	0	0.0403527	0.0156876	0.00937233	0.00894179	0.00467355	0.0288559	0.0229411	0.144774	0.0155233	0	0.0209579	0.020016	0.0239339	0.0170717	0.0306974	0.0186463	0.0475487
D_0__Bacteria;D_1__Proteobacteria;D_2__Alphaproteobacteria;D_3__Rhizobiales;D_4__Phyllobacteriaceae;D_5__Aliihoeflea	0.0221808	0.0159732	0.0278059	0	0	0	0.0350779	0	0.0738255	0	0.0210163	0.0467355	0	0.0124605	0.0579095	0.00955438	0	0.00743871	0.010008	0.13527	0	0.0420482	0.00932314	0.005712
D_0__Bacteria;D_1__Actinobacteria;D_2__Actinobacteria;D_3__Micrococcales;D_4__Demequinaceae;Other	0.0221097	0	0.0047972	0	0.0220799	0	0	0.0125223	0.00167785	0.0132743	0	0.177595	0.209205	0.00830703	0	0.00191088	0	0.0016682	0	0.042057	0.00632071	0.00467202	0	0.00243629
D_0__Bacteria;D_1__Actinobacteria;D_2__Actinobacteria;D_3__Pseudonocardiales;D_4__Pseudonocardiaceae;D_5__Actinomycetospora	0.0216925	0.00798658	0.0329533	0.00715308	0.00735998	0.0470671	0	0.0075706	0.0239408	0.00494756	0.0192383	0.0093471	0	0.0145696	0	0.0211251	0	0.0890188	0	0.0202141	0.0914078	0.0433653	0.00932314	0.0423383
D_0__Bacteria;D_1__Proteobacteria;D_2__Alphaproteobacteria;D_3__Rhodobacterales;D_4__Rhodobacteraceae;D_5__Amaricoccus	0.0209034	0	0	0.00715308	0	0	0	0	0.407818	0	0.00156634	0.0186942	0	0	0	0	0.0388062	0.00361827	0	0.00312149	0	0	0	0
D_0__Bacteria;D_1__Proteobacteria;D_2__Alphaproteobacteria;D_3__Rhodospirillales;D_4__Acetobacteraceae;Other	0.0206226	0	0	0	0	0.0117668	0	0	0	0	0.409337	0	0	0	0	0.00366032	0	0.0075061	0	0	0	0.0420482	0	0
D_0__Bacteria;D_1__Bacteroidetes;D_2__Bacteroidia;D_3__Bacteroidales;D_4__Prevotellaceae;D_5__Prevotella	0.0203792	0	0.0358266	0.0643777	0	0.158852	0	0	0	0.0353982	0.0184386	0.0140207	0	0.00830703	0	0.00907496	0	0.00187652	0.10008	0.00208351	0	0.0146746	0	0.005712
D_0__Bacteria;D_1__Proteobacteria;D_2__Betaproteobacteria;D_3__Burkholderiales;D_4__Comamonadaceae;Other	0.0199552	0.0239597	0.0182877	0	0.0441599	0.00588339	0.0280623	0.0116893	0.0235351	0.0346329	0	0	0.0288559	0.112661	0.0289547	0.0018858	0.0141113	0.00180914	0.020016	0.0219576	0.00316036	0.0260254	0.00932314	0
D_0__Bacteria;D_1__Actinobacteria;D_2__Acidimicrobiia;D_3__Acidimicrobiales;Ambiguous_taxa;Other	0.0195076	0	0.0063478	0	0.00735998	0	0	0	0	0.00884956	0.00200852	0.149554	0.0432838	0.175222	0	0	0.00705567	0	0	0.00833403	0	0	0	0.0406595
D_0__Bacteria;D_1__Firmicutes;D_2__Clostridia;D_3__Clostridiales;D_4__Lachnospiraceae;D_5__Anaerostipes	0.0191771	0.0878524	0.0396051	0	0.0441599	0	0.147327	0	0.0258229	0.00494756	0	0	0.00721397	0	0	0.0234031	0	0.00318636	0	0.00874355	0.0488108	0	0	0
D_0__Bacteria;D_1__Actinobacteria;D_2__Actinobacteria;D_3__Frankiales;D_4__Frankiaceae;Other	0.0188968	0	0.0623098	0	0	0	0	0	0.0170853	0.00884956	0.0107363	0	0.0144279	0.0125251	0	0.0230005	0.00352783	0.0299336	0	0.0104175	0.00948107	0.0480373	0.0559388	0.128356
D_0__Bacteria;D_1__Proteobacteria;D_2__Alphaproteobacteria;D_3__Sphingomonadales;D_4__Sphingomonadaceae;D_5__Rhizorhapis	0.0186745	0	0.0170573	0	0	0	0	0	0	0	0.00916992	0	0	0	0	0.0632497	0.0033972	0.0206418	0	0.00833403	0	0	0.307664	0
D_0__Bacteria;D_1__Proteobacteria;D_2__Alphaproteobacteria;D_3__Rhodospirillales;D_4__Acetobacteraceae;D_5__Acidisoma	0.0186647	0	0.00237552	0	0	0	0	0	0.00167785	0	0.00569624	0	0	0.0501002	0	0.0694936	0	0.0224509	0.020016	0.0208351	0.00316036	0.0654083	0.121201	0.0468732
D_0__Bacteria;D_1__Actinobacteria;D_2__Actinobacteria;D_3__Actinomycetales;D_4__Actinomycetaceae;D_5__Actinomyces	0.0186602	0.0239597	0.00835701	0.0572246	0.0367999	0	0.0210467	0.0159272	0.00777924	0.00884956	0.00200852	0.0140207	0.00721397	0.00415351	0.00965158	0.00382175	0.0240417	0.0144887	0.05004	0.0211705	0.0306049	0.0140161	0.0372926	0.0167163
D_0__Bacteria;D_1__Proteobacteria;D_2__Gammaproteobacteria;D_3__Pseudomonadales;D_4__Moraxellaceae;D_5__Alkanindiges	0.0185147	0	0.0047972	0	0	0.100018	0	0.0176647	0	0	0.00972496	0	0	0	0.125471	0.0554835	0	0.00187652	0	0.106131	0	0.00467202	0	0
D_0__Bacteria;D_1__Acidobacteria;D_2__Acidobacteria;D_3__Acidobacteriales;D_4__Acidobacteriaceae (Subgroup 1);Other	0.0180151	0	0.107251	0	0	0	0	0	0.0205957	0	0	0	0	0	0	0.0101949	0	0.00562957	0	0.084212	0	0	0.186463	0
D_0__Bacteria;D_1__Proteobacteria;D_2__Alphaproteobacteria;D_3__Rhodospirillales;D_4__Acetobacteraceae;D_5__uncultured	0.0178114	0	0.0750446	0	0	0	0	0	0	0	0.281942	0	0.00721397	0.010416	0	0.00915081	0	0.00562957	0	0.00625052	0	0.0140161	0	0
D_0__Bacteria;D_1__Deinococcus-Thermus;D_2__Deinococci;D_3__Deinococcales;D_4__Deinococcaceae;D_5__Deinococcus	0.0172065	0.0239597	0	0.0286123	0.0956797	0.0117668	0.0912025	0.0208789	0.0365177	0.00494756	0	0	0	0.00415351	0	0	0.0105835	0	0.020016	0.040602	0.00316036	0.00366865	0	0
D_0__Bacteria;D_1__Actinobacteria;D_2__Actinobacteria;D_3__Micrococcales;D_4__Intrasporangiaceae;D_5__Lapillicoccus	0.0171192	0	0.00595841	0	0.01472	0	0	0	0	0	0.0426935	0.14488	0.0216419	0.112661	0	0	0.021167	0.00688111	0.020016	0.00312149	0	0	0	0
D_0__Bacteria;D_1__Verrucomicrobia;D_2__Spartobacteria;D_3__Chthoniobacterales;D_4__DA101 soil group;D_5__uncultured bacterium	0.0170242	0	0	0	0	0	0	0	0	0	0.00368772	0.28976	0.00721397	0.0814128	0	0	0	0	0	0	0.00948107	0	0	0
D_0__Bacteria;D_1__Actinobacteria;D_2__Actinobacteria;D_3__Micrococcales;D_4__Microbacteriaceae;D_5__Pseudoclavibacter	0.0168505	0.0159732	0.0218775	0	0	0	0	0	0.00107677	0.0353982	0.00234951	0	0	0.00415351	0.0289547	0.00453748	0	0.000796591	0	0.0281009	0	0	0.17714	0.0672029
D_0__Bacteria;D_1__Actinobacteria;D_2__Thermoleophilia;D_3__Solirubrobacterales;D_4__Gsoil-1167;Other	0.0166492	0.0239597	0.0155297	0	0.01472	0.00588339	0	0	0.011468	0.0132743	0.0504499	0.00467355	0	0	0	0.0055712	0	0.0220052	0	0.00312149	0.0139113	0.00467202	0.139847	0.0538443
D_0__Bacteria;D_1__Proteobacteria;D_2__Betaproteobacteria;D_3__Burkholderiales;D_4__Comamonadaceae;D_5__Variovorax	0.0164953	0	0.0623098	0	0.00735998	0.00588339	0	0	0.00316857	0.115044	0.00156634	0	0	0.0229411	0	0.0334272	0.00352783	0.00562957	0	0.0645887	0	0.00934405	0.0372926	0.00730887
D_0__Bacteria;D_1__Proteobacteria;D_2__Alphaproteobacteria;D_3__Sphingomonadales;Ambiguous_taxa;Other	0.0164388	0	0.00198614	0	0	0	0.00701557	0.0669715	0	0	0.211783	0	0.00721397	0	0.00965158	0.0055712	0	0.00556219	0	0.0188624	0.0194758	0.00366865	0	0.0203297
D_0__Bacteria;D_1__Firmicutes;D_2__Negativicutes;D_3__Selenomonadales;D_4__Veillonellaceae;D_5__Veillonella	0.0157543	0.0559061	0	0.0429185	0.0220799	0.00588339	0.00701557	0.0116893	0.0126743	0.0575221	0	0.00467355	0	0.00415351	0	0	0.0137194	0.0280153	0	0.0139458	0.0278226	0.0270288	0	0.0273009
D_0__Bacteria;D_1__Proteobacteria;D_2__Alphaproteobacteria;D_3__Rhizobiales;D_4__Bradyrhizobiaceae;D_5__Bosea	0.0156646	0	0.0357251	0	0.01472	0.029417	0	0.0124984	0.00859927	0	0.00156634	0.0701033	0.0432838	0.0187231	0.0289547	0.00748208	0.0171166	0	0	0.03123	0.00632071	0.02035	0.00932314	0.00487258
D_0__Bacteria;D_1__Proteobacteria;D_2__Alphaproteobacteria;D_3__Rhizobiales;D_4__Aurantimonadaceae;D_5__Aureimonas	0.0155643	0	0	0	0	0.0470671	0	0	0	0	0.000783171	0	0.00721397	0.00830703	0	0.09171	0	0.200814	0	0.00208351	0	0	0	0
D_0__Bacteria;D_1__Fusobacteria;D_2__Fusobacteriia;D_3__Fusobacteriales;D_4__Fusobacteriaceae;D_5__Fusobacterium	0.0155053	0.00798658	0.0214189	0	0	0.0117668	0.0140311	0.0300201	0.0141543	0.0275942	0.00200852	0.0093471	0.00721397	0.0166141	0	0.00371596	0.0342333	0.0313593	0.020016	0.0156535	0.00910297	0.0110059	0.0559388	0.0134406
D_0__Bacteria;D_1__Proteobacteria;D_2__Alphaproteobacteria;D_3__Rhizobiales;D_4__Hyphomicrobiaceae;D_5__Pedomicrobium	0.0148073	0.0319463	0.0142762	0.00715308	0	0	0	0	0.0043071	0.00494756	0.000783171	0.0327149	0	0.0124605	0	0	0.0546165	0.0371189	0.020016	0.0490167	0	0.0366865	0.00932314	0.0252023
D_0__Bacteria;D_1__Proteobacteria;D_2__Gammaproteobacteria;D_3__Enterobacteriales;D_4__Enterobacteriaceae;Ambiguous_taxa	0.0144318	0	0.0556118	0.00715308	0.00735998	0.0117668	0	0.0092373	0.00167785	0.00884956	0.00368772	0	0.00721397	0	0	0.0188023	0.0105835	0.0201701	0	0.0142858	0.00316036	0.110122	0.0279694	0.01428
D_0__Bacteria;D_1__Bacteroidetes;D_2__Sphingobacteriia;D_3__Sphingobacteriales;D_4__Chitinophagaceae;D_5__Ferruginibacter	0.0142949	0	0	0	0	0	0	0	0	0	0.310136	0	0	0	0	0	0	0	0	0	0	0	0.0186463	0
D_0__Bacteria;D_1__Proteobacteria;D_2__Betaproteobacteria;D_3__Burkholderiales;D_4__Comamonadaceae;D_5__Aquabacterium	0.0142298	0	0.00794455	0.100143	0.00735998	0	0	0.0100941	0.0203708	0	0	0.0140207	0	0	0	0	0.0135888	0.0113682	0.040032	0.0322276	0.0278226	0.0256805	0.00932314	0.00730887
D_0__Bacteria;D_1__Firmicutes;D_2__Bacilli;D_3__Bacillales;D_4__Listeriaceae;D_5__Brochothrix	0.0140846	0	0	0	0	0	0	0.00249969	0.0129213	0.00442478	0	0	0	0	0.0193032	0.175534	0	0.10493	0	0.00147763	0	0	0	0.002856
D_0__Bacteria;D_1__Proteobacteria;D_2__Betaproteobacteria;D_3__Burkholderiales;D_4__Comamonadaceae;D_5__Rhizobacter	0.0138407	0	0.106823	0	0.0220799	0.0176502	0	0.0151412	0.00158428	0	0.00234951	0.00467355	0	0.00626253	0	0.0393105	0	0.0337774	0	0	0.0126414	0.0467202	0.00932314	0
D_0__Bacteria;D_1__Proteobacteria;D_2__Alphaproteobacteria;D_3__Sphingomonadales;D_4__Sphingomonadaceae;D_5__Sphingobium	0.0135132	0.0399329	0.0178752	0.0143062	0	0.0176502	0	0.00838047	0.00694429	0.0132743	0	0	0.0432838	0	0	0.00191088	0	0.0324303	0	0.0162539	0.0206101	0.0220119	0.0559388	0
D_0__Bacteria;D_1__Firmicutes;D_2__Clostridia;D_3__Clostridiales;D_4__Ruminococcaceae;D_5__[Eubacterium] coprostanoligenes group	0.0132725	0.0239597	0.021442	0	0.0662398	0	0.0140311	0.0352579	0.0153368	0.00494756	0	0	0	0.0228766	0	0.0255252	0.0141113	0	0.040032	0.0166352	0	0	0	0.00487258
D_0__Bacteria;D_1__Proteobacteria;D_2__Alphaproteobacteria;D_3__Sphingomonadales;Ambiguous_taxa;D_5__uncultured bacterium	0.0129528	0.00798658	0.00237552	0.00715308	0	0.00588339	0	0.0175701	0.0105951	0.0132743	0.0219288	0.0186942	0.0288559	0.010416	0	0.0517873	0.0105835	0.0166054	0.010008	0.00651639	0.00594262	0.0120093	0.0372926	0.00243629
D_0__Bacteria;D_1__Proteobacteria;D_2__Alphaproteobacteria;D_3__Rhizobiales;D_4__Aurantimonadaceae;Other	0.0126088	0	0.0359098	0	0	0	0	0.00499938	0.0064307	0	0.0188973	0.0093471	0.0216419	0.0250501	0	0	0.00352783	0.0401929	0	0.0244808	0	0.0513923	0	0.0481323
D_0__Bacteria;D_1__Chloroflexi;D_2__Thermomicrobia;D_3__JG30-KF-CM45;D_4__uncultured bacterium;D_5__uncultured bacterium	0.0122469	0.00798658	0.0599966	0	0	0.0117668	0	0	0.00671141	0	0.000783171	0.0841239	0	0.0187876	0.0868642	0	0	0.00187652	0	0	0.00278226	0	0	0
D_0__Bacteria;D_1__Proteobacteria;D_2__Alphaproteobacteria;D_3__Rhizobiales;D_4__Bradyrhizobiaceae;D_5__Rhodopseudomonas	0.0121108	0	0.0263084	0	0	0.0117668	0	0	0	0.00884956	0.0693612	0.0981446	0.00721397	0.0125251	0	0.00748208	0.00705567	0.00180914	0	0.00936446	0	0.00934405	0.00932314	0
D_0__Bacteria;D_1__Proteobacteria;D_2__Alphaproteobacteria;D_3__Rhodospirillales;D_4__Acetobacteraceae;D_5__Acetobacter	0.012078	0	0	0	0	0	0	0	0	0	0	0	0	0	0	0	0	0	0	0.277794	0	0	0	0
D_0__Bacteria;D_1__Proteobacteria;D_2__Alphaproteobacteria;D_3__Rhizobiales;D_4__Beijerinckiaceae;D_5__Methylocella	0.0116641	0	0.0214651	0	0	0.0117668	0	0.0176647	0	0	0.00972496	0.0093471	0	0.0584072	0	0.0148076	0.0105835	0.00375305	0	0	0.0126414	0.0981125	0	0
D_0__Bacteria;D_1__Actinobacteria;D_2__Actinobacteria;D_3__Frankiales;D_4__uncultured;Other	0.0115341	0	0.030617	0	0	0	0	0	0	0.00884956	0.00156634	0.00467355	0.0216419	0.0646698	0	0.0109608	0	0.0309671	0	0.00651639	0.00278226	0.0266839	0.00932314	0.0460338
D_0__Bacteria;D_1__Actinobacteria;D_2__Actinobacteria;D_3__Pseudonocardiales;D_4__Pseudonocardiaceae;Other	0.011285	0.0159732	0.0182877	0	0	0	0	0	0.0205565	0	0.0125307	0.00467355	0	0	0	0	0	0.00333639	0	0	0.0556452	0.0427067	0.0372926	0.048552
D_0__Bacteria;D_1__Proteobacteria;D_2__Deltaproteobacteria;D_3__Myxococcales;D_4__Polyangiaceae;D_5__Sorangium	0.0111885	0	0.0119168	0.00715308	0.0220799	0	0.0140311	0.10325	0.0140846	0.0132743	0.00368772	0	0.0144279	0	0	0	0	0.00600804	0.010008	0.0107247	0.00834678	0.0183432	0	0
D_0__Bacteria;D_1__Bacteroidetes;D_2__Flavobacteriia;D_3__Flavobacteriales;D_4__Flavobacteriaceae;D_5__Myroides	0.0107651	0	0	0	0	0.00588339	0	0.0126177	0	0	0	0	0	0	0	0.227287	0	0.00180914	0	0	0	0	0	0
D_0__Bacteria;D_1__Actinobacteria;D_2__Thermoleophilia;D_3__Solirubrobacterales;D_4__Elev-16S-1332;Ambiguous_taxa	0.0105788	0	0.00438474	0	0	0	0	0.00419024	0.00955626	0	0.0983386	0	0.0721397	0.00626253	0	0.00183016	0	0	0	0.0291691	0.00316036	0	0	0.01428
D_0__Bacteria;D_1__Proteobacteria;D_2__Alphaproteobacteria;D_3__Rhizobiales;D_4__alphaI cluster;Ambiguous_taxa	0.0093028	0	0.0297759	0	0	0.00588339	0	0	0	0	0.0130741	0	0	0.0500357	0	0.0417971	0.0033972	0.0112591	0	0	0.0166936	0.0420482	0	0
D_0__Bacteria;D_1__Proteobacteria;D_2__Alphaproteobacteria;D_3__Rhizobiales;D_4__Xanthobacteraceae;D_5__Labrys	0.00926487	0	0.0218475	0	0	0	0	0	0.0033557	0	0	0.0186942	0.00721397	0.0250501	0	0.00915081	0	0.0054948	0	0.0385411	0	0	0.0466157	0.037128
D_0__Bacteria;D_1__Proteobacteria;D_2__Alphaproteobacteria;D_3__Sphingomonadales;D_4__Sphingomonadaceae;D_5__Novosphingobium	0.00873171	0	0.00950209	0	0	0	0	0	0	0	0.0963301	0	0	0.0207676	0	0.039649	0	0.00187652	0	0	0	0.0327042	0	0
D_0__Bacteria;D_1__Bacteroidetes;D_2__Cytophagia;D_3__Cytophagales;D_4__Cytophagaceae;D_5__Spirosoma	0.00784669	0	0	0	0	0	0	0	0	0	0.178563	0	0	0	0	0.00191088	0	0	0	0	0	0	0	0
D_0__Bacteria;D_1__Firmicutes;D_2__Clostridia;D_3__Clostridiales;D_4__Peptostreptococcaceae;D_5__Paeniclostridium	0.00688119	0.0239597	0.00438474	0	0	0.0529505	0	0	0	0	0	0	0	0	0.0289547	0	0	0.00187652	0	0.0249719	0	0	0	0.0211692
D_0__Bacteria;D_1__Proteobacteria;D_2__Alphaproteobacteria;D_3__Sphingomonadales;D_4__Sphingomonadaceae;Other	0.0052469	0	0	0	0	0	0	0	0	0	0.0968851	0	0	0	0	0.0026266	0.021167	0	0	0	0	0	0	0
D_0__Bacteria;D_1__Proteobacteria;D_2__Alphaproteobacteria;D_3__Rhizobiales;D_4__Methylobacteriaceae;D_5__uncultured	0.00379607	0	0	0	0	0	0	0	0.00400962	0	0.0673527	0	0	0	0	0.00191088	0	0	0	0.00936446	0	0.00467202	0	0
D_0__Bacteria;D_1__Actinobacteria;D_2__Rubrobacteria;D_3__Rubrobacterales;D_4__Rubrobacteriaceae;D_5__Rubrobacter	0	0	0	0	0	0	0	0	0	0	0	0	0	0	0	0	0	0	0	0	0	0	0	0
